# Supplementary material for: Retrogene Duplication and Expression Patterns Shaped by the Evolution of Sex Chromosomes in Malaria Mosquitoes
Source: Genes (Basel). 2022 May 28;13(6):968. doi: 10.3390/genes13060968 (PMC9222922; doi:10.3390/genes13060968)
Supplement: Supplementary file 1 [file genes-13-00968-s001.zip › Table S1.xlsx]

## Sheet: Table S1
Table S1. Species and gene annotation datasets used for identification of retrogenes and parent genes.
Species	Geneset version	Assembly	Download address	Download_date
Anopheles gambiae	P4.12	Chromosomes	https://www.vectorbase.org/download/anopheles-gambiae-pestpeptidesagamp412fagz	2019-07-17
Anopheles coluzzii	N1.0	Chromosomes	https://www.vectorbase.org/download/anopheles-coluzzii-ngoussopeptidesacoln10fagz	2019-07-17
Anopheles arabiensis	D1.11	Scaffolds	https://www.vectorbase.org/download/anopheles-arabiensis-dongolapeptidesaarad111fagz	2019-07-17
Anopheles quadriannulatus	S1.11	Scaffolds	https://www.vectorbase.org/download/anopheles-quadriannulatus-sangwepeptidesaquas111fagz	2019-07-17
Anopheles melas	C2.6	Scaffolds	https://www.vectorbase.org/download/anopheles-melas-cm1001059apeptidesamelc26fagz	2019-07-17
Anopheles merus	M2.9	Scaffolds	https://www.vectorbase.org/download/anopheles-merus-mafpeptidesamerm29fagz	2019-07-17
Anopheles christyi	A1.7	Scaffolds	https://www.vectorbase.org/download/anopheles-christyi-achkn1017peptidesachra17fagz	2019-07-17
Anopheles epiroticus	E1.7	Scaffolds	https://www.vectorbase.org/download/anopheles-epiroticus-epiroticus2peptidesaepie17fagz	2019-07-17
Anopheles minimus	M1.8	Scaffolds	https://www.vectorbase.org/download/anopheles-minimus-minimus1peptidesaminm18fagz	2019-07-17
Anopheles culicifacies	A1.6	Scaffolds	https://www.vectorbase.org/download/anopheles-culicifacies-37peptidesacula16fagz	2019-07-17
Anopheles funestus	F3.1	Chromosomes	https://www.vectorbase.org/download/anopheles-funestus-fumozpeptidesafunf31fagz	2019-07-17
Anopheles maculatus	M1.5	Scaffolds	https://www.vectorbase.org/download/anopheles-maculatus-maculatus3peptidesamacm15fagz	2019-07-17
Anopheles stephensi	S2.3	Scaffolds	https://www.vectorbase.org/download/anopheles-stephensi-indianpeptidesastei23fagz	2019-07-17
Anopheles dirus	W1.8	Scaffolds	https://www.vectorbase.org/download/anopheles-dirus-wrair2peptidesadirw18fagz	2019-07-17
Anopheles farauti	F2.6	Scaffolds	https://www.vectorbase.org/download/anopheles-farauti-far1peptidesafarf26fagz	2019-07-17
Anopheles atroparvus	E3.1	Chromosomes	https://www.vectorbase.org/download/anopheles-atroparvus-ebropeptidesaatre31fagz	2019-07-17
Anopheles sinensis	C2.2	Scaffolds	https://www.vectorbase.org/download/anopheles-sinensis-chinapeptidesasinc22fagz	2019-07-17
Anopheles albimanus	S2.6	Chromosomes	https://www.vectorbase.org/download/anopheles-albimanus-steclapeptidesaalbs26fagz	2019-07-17
Anopheles darlingi	C3.8	Scaffolds	https://www.vectorbase.org/download/anopheles-darlingi-coaripeptidesadarc38fagz	2019-07-17
Aedes aegypti	L5.2	Chromosomes	https://www.vectorbase.org/download/aedes-aegypti-lvpagwgpeptidesaaegl52fagz	2019-07-17
Culex quinquefasciatus	J2.4	Scaffolds	https://www.vectorbase.org/download/culex-quinquefasciatus-johannesburgpeptidescpipj24fagz	2019-07-17
Drosophila melanogaster	r6.28	Chromosomes	ftp://ftp.flybase.net/releases/FB2019_03/dmel_r6.28/fasta/dmel-all-translation-r6.28.fasta.gz	2019-07-17
