# Supplementary material for: Retrogene Duplication and Expression Patterns Shaped by the Evolution of Sex Chromosomes in Malaria Mosquitoes
Source: Genes (Basel). 2022 May 28;13(6):968. doi: 10.3390/genes13060968 (PMC9222922; doi:10.3390/genes13060968)
Supplement: Supplementary file 1 [file genes-13-00968-s001.zip › Table S10.xlsx]

## Sheet: Tables S10
Table S10. Co-occurrence of common characteristics of the young X→A An. gambiae retrogenes.
Retrogene	Retro_origin_stage	Direction	Expression after premeiosis	Male-biased expression	Annotated function in mitochondria
AGAP011684	PS1	X -> A	Yes	Yes	No
AGAP004901	PS1	X -> A	No	Yes	Yes
AGAP011060	PS2	X -> A	No	No	No
AGAP010423	PS4	X -> A	Yes	Yes	No
AGAP001767	PS4	X -> A	Yes	Yes	Yes
AGAP002069	PS4	X -> A	No	No	No
AGAP006891	PS4	X -> A	Yes	Yes	Yes
AGAP005098	PS4	X -> A	Yes	Yes	Yes
AGAP001701	PS4	X -> A	No	No	No
AGAP007630	PS5	X -> A	Yes	Yes	No
AGAP028116	PS5	X -> A	Yes	Yes	No
AGAP002346	PS5	X -> A	No	No	No
AGAP007024	PS5	X -> A	Yes	No	No
AGAP010182	PS5	X -> A	No	No	No
AGAP011362	PS5	X -> A	No	No	No
AGAP009572	PS6	X -> A	Yes	No	No
AGAP013199	PS7	X -> A	Yes	Yes	Yes
AGAP005558	PS7	X -> A	Yes	Yes	Yes
AGAP005981	PS7	X -> A	Yes	No	No
