# Supplementary material for: Retrogene Duplication and Expression Patterns Shaped by the Evolution of Sex Chromosomes in Malaria Mosquitoes
Source: Genes (Basel). 2022 May 28;13(6):968. doi: 10.3390/genes13060968 (PMC9222922; doi:10.3390/genes13060968)
Supplement: Supplementary file 1 [file genes-13-00968-s001.zip › Table S2.xlsx]

## Sheet: Table S2
Table S2. Sequences of forward (F) and reverse (R) primer pairs for RT-PCR of retrogenes and parental genes of An. coluzzii.
Retrogenes	Sequence (5'→3')	Parental genes	Sequence (5'→3')
AGAP007630-F	ACATGTCGGAAGAACAATCCGT	AGAP000669-F	AGTTCCCGTACACCTTCTCG
AGAP007630-R	GCTGCAGCTGCTTCCGTTT	AGAP000669-R	GGTTTAGTGGTGCTCCTCGT
AGAP013199-F	ATTGTTGCTGGGAGCAGGAT	AGAP000721-F	GACAAGACGCTCGAGGACAA
AGAP013199-R	ACAAACGACCACAGCATGGA	AGAP000721-R	GTTATCGATCTTGGCCCGGT
AGAP011684-F	ATTCATTCCTTTCCGGGTCGG	AGAP000725-F	TACGTGCAAAAGCCCCTCAA
AGAP011684-R	ACAAGTGATTTGTCACAGCGA	AGAP000725-R	AGTATGCCCGTACGCTTTTCA
AGAP006891-F	TCCGTACCGATTGCATCAGC	AGAP000794-F	CGTGTCCGTGTGCAGAAAAG
AGAP006891-R	ATCTTCAGATTGCGTACCTGCT	AGAP000794-R	CCGTTACATAAAGCGGCGAC
AGAP004901-F	TCTCACTCGCTGGATTACGC	AGAP000627-F	TACACCTTTCGACCGTTCCG
AGAP004901-R	GCCATTTTCGATGTCCTCGC	AGAP000627-R	CGGCCACGATGAAATCGTTC
AGAP002069-F	AGATGCAGTTGGTAACGCCA	AGAP000591-F	GTAGTGAATGTCGGTGGCGA
AGAP002069-R	GATGGGTTTTACCCGTTGCG	AGAP000591-R	TTGCGCTGCATTTCTGGTTC
AGAP001767-F	CAATCGTTCTGTGAATCGGTGT	AGAP000935-F	TGACGAGCAAACGAAGTGGA
AGAP001767-R	TCCATTGTCCAGTTGCGTCA	AGAP000935-R	TAAGTGACGAGAGGCTCCCA
AGAP005197-F	AAGGAATGGACGCAACGGTA	AGAP000145-F	CCAACTCCACAACACCAACC
AGAP005197-R	CACTCGGCAAAGGGAGGATT	AGAP000145-R	AAAACGTTGTTTGTCGCCGT
AGAP007024-F	GTATCGTTTCCTCCCCCACCC	AGAP000498-F	AATTGCCGCTTCTATCGCCT
AGAP007024-R	TCTGCAGCTTCTCCAGTATCTTG	AGAP000498-R	CAGTGTGAGAGAGTCGGAGC
AGAP010423-F	CAAGATCACGTCCAGCGACT	AGAP000099-F	GCGCAACAAAAACTACATCGC
AGAP010423-R	GAACGGACCTCCGGAAACAT	AGAP000099-R	GGTACTGCGATGAAAACATGCC
AGAP028116-F	CCGCTCCCGGATAATCGAAA	AGAP000951-F	CTCACGCTCCAAACAACACG
AGAP028116-R	ACGCTCAATCTCACTTGCCA	AGAP000951-R	CGGAAAAGTTTCGAGACGGC
AGAP011060-F	CGACAAGGTGTTTAGCCGGT	AGAP000812-F	CCGAACCGCAAACCGAAATC
AGAP011060-R	GTATGTTGCGCGACGTTTCC	AGAP000812-R	TTCGGGCTTTGTGCAGATGT
AGAP002346-F	CAGGCGTAAAAACACGTCCC	AGAP000655-F	AGGAGGAAGTGCAAGTGTCG
AGAP002346-R	TTTCCTTGCCGGACAGATCC	AGAP000655-R	CACTTTTCCGCAACGTCCTG
AGAP010182-F	CGGCCAAATCTACGGCATTG	AGAP000200-F	CCGGTGATCTCGTCGACTTT
AGAP010182-R	AAACGCCAGCAGACGAAAAC	AGAP000200-R	GAGCACACCAACCTTGAGGA
AGAP011362-F	AGCGATGCTCGATATGTGGG	AGAP028592-F	ATAAGGCGCGCAAATCGTTC
AGAP011362-R	GGACATTCAAGCAAGGCACG	AGAP028592-R	TTGAAGACGTCGACCACGAG
AGAP009572-F	GACACGAAGGTGACCGATCT	AGAP000541-F	CCTCAACGATATCGAGCGGT
AGAP009572-R	GCCTCGGAGATGGATGAAGC	AGAP000541-R	GCTGTTTCTGGGTAAGGGGG
AGAP005981-F	CAAGCATTCCGCGTTCAAGT	AGAP000008-F	GCTCCTACAGCCGGTTCAAT
AGAP005981-R	GCGTTCTTGTACTGGTTGCG	AGAP000008-R	GGGCTGACGGCGAAATAAAC
