# Supplementary material for: Retrogene Duplication and Expression Patterns Shaped by the Evolution of Sex Chromosomes in Malaria Mosquitoes
Source: Genes (Basel). 2022 May 28;13(6):968. doi: 10.3390/genes13060968 (PMC9222922; doi:10.3390/genes13060968)
Supplement: Supplementary file 1 [file genes-13-00968-s001.zip › Table S3.xlsx]

## Sheet: Table S3
Table S3. A list of retrogenes and parental genes with their phylogenetic stages, chromosomal location, and % identity.
Retrogene	Retro_origin_stage	Direction	Parental_gene	Retrogene_chr	Parental gene_chr	Identity (%)	E-value	Gene-order_conservation_score
AGAP011684-PA	PS1	X→A	AGAP000725-PA	3L	X	78.571	5.06e-180	100
AGAP004901-PA	PS1	X→A	AGAP000627-PA	2L	X	56.55	7.44e-126	100
AGAP011060-PA	PS2	X→A	AGAP000812-PA	3L	X	93.675	0	75
AGAP010423-PA	PS4	X→A	AGAP000099-PC	3L	X	46.543	0	100
AGAP001767-PA	PS4	X→A	AGAP000935-PA	2R	X	78.692	0	25
AGAP002069-PA	PS4	X→A	AGAP000591-PA	2R	X	70.19	0	100
AGAP006891-PA	PS4	X→A	AGAP000794-PA	2L	X	89.172	0	100
AGAP005098-PA	PS4	X→A	AGAP000260-PA	2L	X	77.586	4.22e-29	100
AGAP001701-PA	PS4	X→A	AGAP000852-PA	2R	X	91.209	3.02e-58	100
AGAP007630-PA	PS5	X→A	AGAP000669-PA	2L	X	65.278	9.82e-34	100
AGAP028116-PA	PS5	X→A	AGAP000951-PA	3R	X	44.053	1.5e-52	100
AGAP002346-PA	PS5	X→A	AGAP000655-PA	2R	X	99.291	4.22e-93	100
AGAP007024-PA	PS5	X→A	AGAP000498-PA	2L	X	93.846	6.87e-92	100
AGAP010182-PA	PS5	X→A	AGAP000200-PA	3R	X	44.146	1.44e-163	100
AGAP011362-PA	PS5	X→A	AGAP028592-PA	3L	X	36.334	1.67e-58	100
AGAP009572-PA	PS6	X→A	AGAP000541-PA	3R	X	95.385	7.12e-91	50
AGAP013199-PA	PS7	X→A	AGAP000721-PA	2R	X	67.816	1.46e-178	75
AGAP005558-PA	PS7	X→A	AGAP000935-PA	2L	X	67.789	0	50
AGAP005981-PA	PS7	X→A	AGAP000008-PA	2L	X	56.553	5.9e-147	50
AGAP003091-PA	PS6	A→A	AGAP008667-PB	2R	3R	33.333	3.98e-14	50
AGAP005423-PA	PS6	A→A	AGAP008816-PA	2L	3R	35.593	3.63e-46	50
AGAP009444-PA	PS6	A→A	AGAP004723-PA	3R	2L	35.676	3.18e-32	50
AGAP009948-PA	PS1	A→A	AGAP006895-PA	3R	2L	97.581	5.37e-87	100
AGAP001384-PA	PS7	A→A	AGAP008039-PA	2R	3R	51.576	6.95e-130	75
AGAP003106-PA	PS7	A→A	AGAP009791-PA	2R	3R	40.287	0	100
AGAP012315-PA	PS7	A→A	AGAP001198-PA	3L	2R	32.911	2e-27	75
AGAP011630-PA	PS7	A→A	AGAP003713-PA	3L	2R	58.252	2.76e-38	75
AGAP009076-PA	PS7	A→A	AGAP002370-PA	3R	2R	33.697	1.85e-109	50
AGAP005197-PA	PS8	A→A	AGAP000145-PA	2L	X	48.252	1.71e-36	75
AGAP007107-PA	PS8	A→A	AGAP010239-PA	2L	3R	59.942	3.99e-145	25
AGAP001299-PA	PS8	A→A	AGAP011723-PA	2R	3L	30.238	1.77e-52	25
AGAP001403-PA	PS8	A→A	AGAP012415-PA	2R	3L	37.222	8.78e-37	25
AGAP007020-PA	PS8	A→A	AGAP011824-PA	2L	3L	50	2.81e-75	75
AGAP011515-PA	PS8	A→A	AGAP001676-PA	3L	2R	98.67	0	50
AGAP008909-PA	PS8	A→A	AGAP012962-PA	3R	2R	61.783	1.81e-71	100
AGAP009701-PA	PS8	A→A	AGAP006997-PA	3R	2L	33.266	6.37e-156	50
AGAP011054-PA	PS8	A→A	AGAP007543-PA	3L	2L	66.845	1.03e-93	25
AGAP000079-PA	PS8	A→A	AGAP004718-PA	X	2L	35.043	1.56e-65	25
AGAP006104-PA	PS9	A→A	AGAP009128-PA	2L	3R	37.5	1.09e-54	50
AGAP009660-PA	PS9	A→A	AGAP007722-PA	3R	2L	41.27	2.41e-41	25
