# Supplementary material for: Retrogene Duplication and Expression Patterns Shaped by the Evolution of Sex Chromosomes in Malaria Mosquitoes
Source: Genes (Basel). 2022 May 28;13(6):968. doi: 10.3390/genes13060968 (PMC9222922; doi:10.3390/genes13060968)
Supplement: Supplementary file 1 [file genes-13-00968-s001.zip › Table S4.xlsx]

## Sheet: Table S4
Table S4. Expression of retrogenes and parental genes in reproductive organs of An. gambiae.
					Baker et al 2011										Papa et al 2017
					Retrogenes					Parental genes					Retrogenes					Parental genes
Retrogene	Retro_origin_stage	Retrogene_chr	Parental_gene	Parental gene_chr	Testis_Mean	Testis_SE	Ovary_Mean	Ovary_SE	P-value	Testis_Mean	Testis_SE	Ovary_Mean	Ovary_SE	P-value	Testis_Mean	Testis_SE	Ovary_Mean	Ovary_SE	P-value	Testis_Mean	Testis_SE	Ovary_Mean	Ovary_SE	P-value
AGAP011684-PA	PS1	3L	AGAP000725-PA	X	5.59	0.23	3.11	0.07	0.000899546	3.88	0.06	4.07	0.14	0.0661266	9.33	0.18	2.89	1.45	0.0153492	6.51	0.74	21.89	1.14	0.000120805
AGAP004901-PA	PS1	2L	AGAP000627-PA	X	6.85	0.07	3.56	0.39	0.00288879	3.68	0.03	4.29	0.37	0.0453344	10.09	1.6	0.93	0.16	0.00947172	32.85	9.34	260.45	12.87	3.3522e-05
AGAP011060-PA	PS2	3L	AGAP000812-PA	X	3.97	0.05	4.34	0.06	0.00348394	4.48	0.16	4.98	0.19	0.0073333	19.79	2.08	28.85	2.89	0.0143847	23.71	7.85	21.42	4.01	0.683478
AGAP010423-PA	PS4	3L	AGAP000099-PC	X	4.84	0.22	2.5	0.05	0.0012313	3.64	0.04	3.2	0.08	0.000363486	3.55	0.48	0	0	0.00603888	12.46	2.68	62.51	2.73	2.25264e-05
AGAP001767-PA	PS4	2R	AGAP000935-PA	X	10.57	0.14	2.93	0.06	7.84222e-07	7.69	0.16	6.84	0.2	0.000684218	46.27	2.78	0.29	0.03	0.0012149	150.52	15.84	131.94	15.54	0.220618
AGAP002069-PA	PS4	2R	AGAP000591-PA	X	2.89	0.03	2.81	0.07	0.351888	2.85	0.04	2.95	0.09	0.109738	0.81	0.04	0.81	0.12	1	3.59	1.3	20.1	0.56	0.000484246
AGAP006891-PA	PS4	2L	AGAP000794-PA	X	10.21	0.1	3.86	0.03	1.8136e-06	6.19	0.08	5.94	0.32	0.216912	57.42	3.84	0.21	0.11	0.00148686	97.42	9.11	109.01	4.43	0.145116
AGAP005098-PA	PS4	2L	AGAP000260-PA	X	9.21	0.3	2.75	0.05	0.000159974	2.82	0.03	2.84	0.12	0.765434	163.47	45.17	0.49	0.49	0.0246496	126.89	7.55	197.35	9.24	0.000626864
AGAP001701-PA	PS4	2R	AGAP000852-PA	X	10.9	0.08	11.26	0.14	0.0784945	5.62	0.06	7.98	0.11	5.97618e-07	295.51	23.38	1051.89	85.82	0.00253703	85.67	9.69	1159.71	71.14	0.00122623
AGAP007630-PA	PS5	2L	AGAP000669-PA	X	5.36	0.29	3.16	0.1	0.0026704	5.02	0.11	5.95	0.09	1.64526e-05	416.92	56.28	1.54	0.82	0.00605509	396.09	44.25	539.81	32.57	0.0128416
AGAP028116-PA	PS5	3R	AGAP000951-PA	X	5.3	0.24	3.04	0.06	0.0017068	3.23	0.07	3.71	0.07	6.89906e-05	14.08	1.83	0	0	0.00558375	26.53	4.01	90.79	4.83	7.53772e-05
AGAP002346-PA	PS5	2R	AGAP000655-PA	X	9.14	0.17	8.74	0.16	0.137652	7.73	0.16	9.42	0.12	5.38819e-06	462.83	55.85	857.05	42.84	0.000864445	368.44	46.89	1162.53	29.13	6.4822e-05
AGAP007024-PA	PS5	2L	AGAP000498-PA	X	9.05	0.2	9.49	0.06	0.111879	6.5	0.16	7.03	0.08	0.0029658	88.69	13.08	387.8	40.24	0.00311121	47.44	2.21	154.1	7.57	0.0007924
AGAP010182-PA	PS5	3R	AGAP000200-PA	X	5.43	0.12	5.98	0.12	0.0176668	3.28	0.08	3.25	0.04	0.535831	4.47	0.32	9.07	0.65	0.00182994	0.51	0.13	0.3	0.07	0.0886519
AGAP011362-PA	PS5	3L	AGAP028592-PA	X	3.52	0.11	3.85	0.2	0.211937	3.14	0.07	3.23	0.05	0.0862087	3.93	0.72	15.11	1.96	0.00511343	2.04	0.43	24.14	1.76	0.00127219
AGAP009572-PA	PS6	3R	AGAP000541-PA	X	10.28	0.07	9.97	0.09	0.0368219	9.15	0.24	10.52	0.1	0.000451944	424.09	50.06	785.07	7.78	0.00543519	282.38	27	1504.47	36.12	2.81996e-06
AGAP013199-PA	PS7	2R	AGAP000721-PA	X	No data	No data	No data	No data	No data	2.62	0.06	2.96	0.04	0.000177725	49.31	8.38	0	0	0.0094903	191.48	50.82	156.24	5.93	0.352453
AGAP005558-PA	PS7	2L	AGAP000935-PA	X	9.03	0.08	7.7	0.18	0.00221306	7.69	0.16	6.84	0.2	0.000684218	219.95	11.71	238.11	5.09	0.0990106	150.52	15.84	131.94	15.54	0.220618
AGAP005981-PA	PS7	2L	AGAP000008-PA	X	3.68	0.15	4.18	0.31	0.214893	3.65	0.1	6.34	0.38	0.000420491	261.75	11.46	786.11	10.59	5.61613e-07	25.55	3.4	394.14	14.33	0.000266243
AGAP003091-PA	PS6	2R	AGAP008667-PB	3R	3.56	0.09	4.21	0.05	0.00185031	6.64	0.04	6.95	0.07	0.000730632	9.94	1.13	343.89	44.31	0.00579192	58.13	3.8	143.34	3.97	1.16231e-05
AGAP005423-PA	PS6	2L	AGAP008816-PA	3R	6.79	0.24	7.44	0.11	0.0664466	8.53	0.06	7.45	0.15	0.000199618	64.16	3.02	254.6	17.77	0.00229538	172.33	13.59	302.74	15.13	0.000397509
AGAP009444-PA	PS6	3R	AGAP004723-PA	2L	4.94	0.13	4.79	0.19	0.541864	7.6	0.09	10.51	0.4	0.000448835	99.79	1.07	756.13	34.45	0.000907935	22.13	1.57	180.07	24.42	0.00767869
AGAP009948-PA	PS1	3R	AGAP006895-PA	2L	5.87	0.24	7.79	0.21	0.00100995	5.79	0.26	7.71	0.16	5.73722e-05	12.69	1.56	39.68	2.21	0.000136465	27.87	0.73	66.38	3.46	0.00187282
AGAP001384-PA	PS7	2R	AGAP008039-PA	3R	3.37	0.04	3.71	0.06	0.00469796	2.89	0.1	2.59	0.02	0.00787405	28.66	11.82	58.92	2.97	0.0403725	26.09	3.27	77.94	6.1	0.000891775
AGAP003106-PA	PS7	2R	AGAP009791-PA	3R	3.47	0.1	3.26	0.07	0.141931	5.12	0.08	4.16	0.13	5.73722e-05	4.68	0.86	1.32	0.19	0.0173848	29.81	23.63	21.81	14.49	0.648447
AGAP012315-PA	PS7	3L	AGAP001198-PA	2R	2.61	0.02	2.59	0.01	0.417215	2.55	0.02	3.86	1.34	0.145519	292.65	13.24	0	0	0.000681575	7.47	6.74	24.13	17.3	0.231737
AGAP011630-PA	PS7	3L	AGAP003713-PA	2R	6.91	0.17	4.46	0.33	0.00180386	7.3	0.21	4.4	1	0.00858814	57.03	43.29	154.58	101.27	0.232045	67.23	38.1	114.1	87.35	0.462372
AGAP009076-PA	PS7	3R	AGAP002370-PA	2R	4.63	0.15	6.59	0.25	0.00118257	2.97	0.05	2.76	0.1	0.0166043	13.16	3.56	41.17	3.49	0.000625617	3.61	0.21	0.09	0.09	0.000231822
AGAP005197-PA	PS8	2L	AGAP000145-PA	X	6.9	0.09	6.88	0.12	0.799331	3.38	0.03	3.71	0.06	0.000363486	77	7.1	286.86	23.69	0.00226311	97.14	21.37	415.25	10.74	0.000200493
AGAP007107-PA	PS8	2L	AGAP010239-PA	3R	4.38	0.31	3.4	0.03	0.00766726	2.65	0.06	2.87	0.18	0.0873698	121.35	13.82	55.66	2.13	0.012867	19.74	2.88	3.75	0.44	0.00937416
AGAP001299-PA	PS8	2R	AGAP011723-PA	3L	No data	No data	No data	No data	No data	5.15	0.1	5.04	0.18	0.337204	22.77	1.88	24.24	1.25	0.331128	10.38	0.98	35.58	2.96	0.00219475
AGAP001403-PA	PS8	2R	AGAP012415-PA	3L	4.58	0.11	5.7	0.08	7.06808e-06	No data	No data	No data	No data	No data	10.54	0.46	54.7	5.8	0.00546491	7.51	2.37	14.88	2.49	0.0206814
AGAP007020-PA	PS8	2L	AGAP011824-PA	3L	5.02	0.04	5.81	0.09	6.95524e-05	5.41	0.16	4.21	1.05	0.105028	27	3.81	212.12	7.96	6.50025e-05	38.88	7.32	7.34	6.16	0.00507415
AGAP011515-PA	PS8	3L	AGAP001676-PA	2R	2.83	0.02	2.89	0.06	0.137264	No data	No data	No data	No data	No data	25.79	6.63	0	0	0.0213272	4.81	3.76	0.56	0.34	0.188456
AGAP008909-PA	PS8	3R	AGAP012962-PA	2R	8.6	0.11	9.55	0.32	0.00622253	2.83	0.05	2.95	0.07	0.035148	99.64	12.9	714.51	31.57	0.000177631	0	0	0	0	NA
AGAP009701-PA	PS8	3R	AGAP006997-PA	2L	6.95	0.1	7.03	0.32	0.660842	3.55	0.1	4.11	0.23	0.0105306	42.46	2.48	117.62	1.45	1.23901e-05	3.59	0.32	43.45	3.98	0.00314422
AGAP011054-PA	PS8	3L	AGAP007543-PA	2L	6.82	0.15	8.72	0.25	5.35443e-05	8.75	0.07	8.62	0.34	0.504326	276.82	25.51	3505.87	110.04	0.000204594	70.57	1.55	171.75	5.48	0.000443061
AGAP000079-PA	PS8	X	AGAP004718-PA	2L	No data	No data	No data	No data	No data	2.97	0.03	3.65	0.28	0.0160588	4.76	0.57	1.5	0.44	0.00183893	3.65	0.6	0.27	0.21	0.00557147
AGAP006104-PA	PS9	2L	AGAP009128-PA	3R	3.77	0.07	3.96	0.1	0.024045	2.94	0.04	2.71	0.04	0.000185816	12.61	2.34	51.05	2.02	3.24817e-05	3.7	1.11	10.02	6.63	0.238419
AGAP009660-PA	PS9	3R	AGAP007722-PA	2L	4.23	0.09	4.57	0.07	0.00123033	7.49	0.08	9.72	0.07	1.57791e-08	4.07	0.31	28.77	3.54	0.00645384	26.53	2.6	297.53	13.73	0.00058929
The microarray and RNA-seq data are mean RMA ln expression and mean transcript abundance in Transcripts per Million (TPM), respectively.
