# Supplementary material for: Retrogene Duplication and Expression Patterns Shaped by the Evolution of Sex Chromosomes in Malaria Mosquitoes
Source: Genes (Basel). 2022 May 28;13(6):968. doi: 10.3390/genes13060968 (PMC9222922; doi:10.3390/genes13060968)
Supplement: Supplementary file 1 [file genes-13-00968-s001.zip › Table S5.xlsx]

## Sheet: Table S5
Table S5. RNA-seq expression profiles of retroduplications pairs in spermatogenesis of An. gambiae.
Retrogene	Stage_category	Direction	Stages	Retrogene_Mean	Retrogene_Standard_Errors	ParentalGene	Parental_Mean	Parental_Standard_Errors
AGAP001701	PS1-4	X→A	Premeiosis	6.67858	0.0650026	AGAP000852	6.04219	0.162202
AGAP001701	PS1-4	X→A	Meiosis_I	6.5144	0.0321577	AGAP000852	4.57568	0.214163
AGAP001701	PS1-4	X→A	Meiosis_II	6.31406	0.0218088	AGAP000852	1.95876	0.208216
AGAP001701	PS1-4	X→A	Postmeiosis	6.29504	0.0238591	AGAP000852	1.72823	0.514811
AGAP001767	PS1-4	X→A	Premeiosis	3.72819	0.0480209	AGAP000935	5.48331	0.0389182
AGAP001767	PS1-4	X→A	Meiosis_I	4.30724	0.0817558	AGAP000935	4.67801	0.118175
AGAP001767	PS1-4	X→A	Meiosis_II	5.40053	0.0691618	AGAP000935	4.051	0.00968784
AGAP001767	PS1-4	X→A	Postmeiosis	6.25662	0.00822322	AGAP000935	4.77933	0.0232598
AGAP002069	PS1-4	X→A	Premeiosis	1.62344	0.0713602	AGAP000591	1.31137	0.104401
AGAP002069	PS1-4	X→A	Meiosis_I	0.925395	0.129208	AGAP000591	0.352539	0.10695
AGAP002069	PS1-4	X→A	Meiosis_II	0.82605	0.0353025	AGAP000591	0.0236709	0.0236709
AGAP002069	PS1-4	X→A	Postmeiosis	1.29022	0.146053	AGAP000591	0.153367	0.0420449
AGAP004901	PS1-4	X→A	Premeiosis	4.19748	0.113191	AGAP000627	3.30476	0.139235
AGAP004901	PS1-4	X→A	Meiosis_I	3.82455	0.0463153	AGAP000627	1.4351	0.285221
AGAP004901	PS1-4	X→A	Meiosis_II	3.42526	0.0705666	AGAP000627	0.187867	0.037506
AGAP004901	PS1-4	X→A	Postmeiosis	1.56479	0.0597434	AGAP000627	0.264034	0.115702
AGAP005098	PS1-4	X→A	Premeiosis	0.980362	0.0677632	AGAP000260	2.95285	0.113985
AGAP005098	PS1-4	X→A	Meiosis_I	2.83377	0.159917	AGAP000260	1.97952	0.141648
AGAP005098	PS1-4	X→A	Meiosis_II	5.3393	0.0711857	AGAP000260	1.19285	0.0365667
AGAP005098	PS1-4	X→A	Postmeiosis	6.38308	0.0008333	AGAP000260	1.85988	0.0741663
AGAP006891	PS1-4	X→A	Premeiosis	4.02455	0.00957519	AGAP000794	4.46853	0.0650469
AGAP006891	PS1-4	X→A	Meiosis_I	4.26765	0.0438328	AGAP000794	3.45848	0.152266
AGAP006891	PS1-4	X→A	Meiosis_II	4.4086	0.0798786	AGAP000794	1.64207	0.0668982
AGAP006891	PS1-4	X→A	Postmeiosis	4.90279	0.00811857	AGAP000794	1.56148	0.0774799
AGAP009948	PS1-4	A→A	Premeiosis	2.27409	0.0524895	AGAP006895	3.67022	0.0505329
AGAP009948	PS1-4	A→A	Meiosis_I	1.92245	0.083702	AGAP006895	3.38636	0.0773806
AGAP009948	PS1-4	A→A	Meiosis_II	1.24048	0.0113747	AGAP006895	2.27633	0.0273806
AGAP009948	PS1-4	A→A	Postmeiosis	0.408277	0.0333295	AGAP006895	1.22525	0.0383431
AGAP010423	PS1-4	X→A	Premeiosis	7.25279	0.127295	AGAP000099	5.78849	0.0411439
AGAP010423	PS1-4	X→A	Meiosis_I	7.2685	0.131345	AGAP000099	3.82785	0.371163
AGAP010423	PS1-4	X→A	Meiosis_II	6.68493	0.0711619	AGAP000099	1.59728	0.188373
AGAP010423	PS1-4	X→A	Postmeiosis	5.87676	0.0438898	AGAP000099	1.84832	0.261258
AGAP011060	PS1-4	X→A	Premeiosis	4.65714	0.0511432	AGAP000812	2.0952	0.128527
AGAP011060	PS1-4	X→A	Meiosis_I	4.46518	0.0431328	AGAP000812	0.794534	0.213963
AGAP011060	PS1-4	X→A	Meiosis_II	3.41778	0.0215275	AGAP000812	0.170792	0.059968
AGAP011060	PS1-4	X→A	Postmeiosis	2.19459	0.0765492	AGAP000812	0.578146	0.188872
AGAP011684	PS1-4	X→A	Premeiosis	2.57603	0.0434817	AGAP000725	0.814	0.0190157
AGAP011684	PS1-4	X→A	Meiosis_I	3.66536	0.0864471	AGAP000725	0.169443	0.0455031
AGAP011684	PS1-4	X→A	Meiosis_II	3.17049	0.0927912	AGAP000725	0.0318388	0.00791442
AGAP011684	PS1-4	X→A	Postmeiosis	0.913936	0.093046	AGAP000725	0.0324704	0.023338
AGAP001384	PS5-7	A→A	Premeiosis	1.33484	0.0592347	AGAP008039	3.78936	0.0370228
AGAP001384	PS5-7	A→A	Meiosis_I	0.948637	0.0176132	AGAP008039	4.59682	0.102659
AGAP001384	PS5-7	A→A	Meiosis_II	0.382928	0.0362615	AGAP008039	5.38061	0.0517378
AGAP001384	PS5-7	A→A	Postmeiosis	0.201306	0.0353583	AGAP008039	4.67306	0.0311268
AGAP002346	PS5-7	X→A	Premeiosis	3.22693	0.0412706	AGAP000655	2.86691	0.229893
AGAP002346	PS5-7	X→A	Meiosis_I	2.95619	0.07982	AGAP000655	1.24583	0.294026
AGAP002346	PS5-7	X→A	Meiosis_II	2.53628	0.00781864	AGAP000655	0.21559	0.0586202
AGAP002346	PS5-7	X→A	Postmeiosis	2.90034	0.0401778	AGAP000655	0.266441	0.12383
AGAP003091	PS5-7	A→A	Premeiosis	0.214379	0.0100542	AGAP008667	3.52848	0.0276667
AGAP003091	PS5-7	A→A	Meiosis_I	0.354144	0.0319315	AGAP008667	3.38307	0.0305933
AGAP003091	PS5-7	A→A	Meiosis_II	0.561841	0.0441178	AGAP008667	3.54688	0.0171863
AGAP003091	PS5-7	A→A	Postmeiosis	0.903076	0.0551996	AGAP008667	3.63762	0.0615846
AGAP003106	PS5-7	A→A	Premeiosis	0.0482211	0.017372	AGAP009791	2.30861	0.0473937
AGAP003106	PS5-7	A→A	Meiosis_I	0.00931785	0.00931786	AGAP009791	2.89296	0.0364769
AGAP003106	PS5-7	A→A	Meiosis_II	0.173312	0.0916519	AGAP009791	2.26787	0.0886303
AGAP003106	PS5-7	A→A	Postmeiosis	0.352883	0.116763	AGAP009791	1.44212	0.0991695
AGAP005423	PS5-7	A→A	Premeiosis	4.83797	0.060223	AGAP008816	6.15222	0.0608887
AGAP005423	PS5-7	A→A	Meiosis_I	4.42546	0.100757	AGAP008816	6.16781	0.0251934
AGAP005423	PS5-7	A→A	Meiosis_II	3.68898	0.0207968	AGAP008816	6.70211	0.0365306
AGAP005423	PS5-7	A→A	Postmeiosis	3.63478	0.0591344	AGAP008816	7.584	0.0114781
AGAP005558	PS5-7	X→A	Premeiosis	5.50087	0.062284	AGAP000935	5.48331	0.0389182
AGAP005558	PS5-7	X→A	Meiosis_I	5.3075	0.0904243	AGAP000935	4.67801	0.118175
AGAP005558	PS5-7	X→A	Meiosis_II	5.20361	0.000700825	AGAP000935	4.051	0.00968784
AGAP005558	PS5-7	X→A	Postmeiosis	6.04209	0.0369221	AGAP000935	4.77933	0.0232598
AGAP005981	PS5-7	X→A	Premeiosis	3.53093	0.0577713	AGAP000008	3.6131	0.098964
AGAP005981	PS5-7	X→A	Meiosis_I	3.7302	0.0111892	AGAP000008	1.93971	0.216854
AGAP005981	PS5-7	X→A	Meiosis_II	4.16067	0.0646239	AGAP000008	1.10996	0.177482
AGAP005981	PS5-7	X→A	Postmeiosis	4.71117	0.0573461	AGAP000008	1.12109	0.19987
AGAP007024	PS5-7	X→A	Premeiosis	4.51471	0.0734612	AGAP000498	3.52932	0.0920323
AGAP007024	PS5-7	X→A	Meiosis_I	4.40657	0.0592448	AGAP000498	2.13829	0.236032
AGAP007024	PS5-7	X→A	Meiosis_II	4.34945	0.0249228	AGAP000498	0.776699	0.0323859
AGAP007024	PS5-7	X→A	Postmeiosis	4.84027	0.0495798	AGAP000498	1.06019	0.077407
AGAP007630	PS5-7	X→A	Premeiosis	4.2589	0.0159024	AGAP000669	3.6097	0.148703
AGAP007630	PS5-7	X→A	Meiosis_I	5.3514	0.0918822	AGAP000669	1.53477	0.344314
AGAP007630	PS5-7	X→A	Meiosis_II	6.10644	0.0616229	AGAP000669	0.105966	0.0578046
AGAP007630	PS5-7	X→A	Postmeiosis	6.84255	0.0385497	AGAP000669	0.258823	0.0961026
AGAP009076	PS5-7	A→A	Premeiosis	0.68158	0.104824	AGAP002370	0.272449	0.0336626
AGAP009076	PS5-7	A→A	Meiosis_I	0.599514	0.0834218	AGAP002370	0.534796	0.0771419
AGAP009076	PS5-7	A→A	Meiosis_II	0.423346	0.0510081	AGAP002370	0.839111	0.0665665
AGAP009076	PS5-7	A→A	Postmeiosis	0.216717	0.0577456	AGAP002370	1.11021	0.0252593
AGAP009444	PS5-7	A→A	Premeiosis	6.16054	0.0771723	AGAP004723	4.47589	0.132001
AGAP009444	PS5-7	A→A	Meiosis_I	5.66011	0.058149	AGAP004723	4.31962	0.168131
AGAP009444	PS5-7	A→A	Meiosis_II	5.12451	0.043107	AGAP004723	4.25845	0.152725
AGAP009444	PS5-7	A→A	Postmeiosis	5.57665	0.0510341	AGAP004723	4.86673	0.146399
AGAP009572	PS5-7	X→A	Premeiosis	5.47327	0.0632403	AGAP000541	2.71077	0.158916
AGAP009572	PS5-7	X→A	Meiosis_I	5.2083	0.0756426	AGAP000541	1.14635	0.230775
AGAP009572	PS5-7	X→A	Meiosis_II	5.12262	0.0373643	AGAP000541	0.215452	0.0659533
AGAP009572	PS5-7	X→A	Postmeiosis	5.85863	0.00683398	AGAP000541	0.284327	0.00638519
AGAP010182	PS5-7	X→A	Premeiosis	3.70227	0.162981	AGAP000200	0.0839644	0.0180619
AGAP010182	PS5-7	X→A	Meiosis_I	3.43243	0.24579	AGAP000200	0.0387278	0.033714
AGAP010182	PS5-7	X→A	Meiosis_II	2.22218	0.163121	AGAP000200	0.014216	0.00716655
AGAP010182	PS5-7	X→A	Postmeiosis	1.10877	0.138058	AGAP000200	0.0209125	0.0209125
AGAP011362	PS5-7	X→A	Premeiosis	4.77108	0.182019	AGAP028592	1.83592	0.0425874
AGAP011362	PS5-7	X→A	Meiosis_I	3.94764	0.028422	AGAP028592	0.650624	0.195425
AGAP011362	PS5-7	X→A	Meiosis_II	3.13188	0.100092	AGAP028592	0.213248	0.0922884
AGAP011362	PS5-7	X→A	Postmeiosis	1.55988	0.23702	AGAP028592	0.311462	0.0388446
AGAP011630	PS5-7	A→A	Premeiosis	0.119288	0.0187908	AGAP003713	0.0271754	0.014938
AGAP011630	PS5-7	A→A	Meiosis_I	0.251411	0.0619496	AGAP003713	0.0776954	0.0408426
AGAP011630	PS5-7	A→A	Meiosis_II	0.200431	0.0274938	AGAP003713	0.0364581	0.0183503
AGAP011630	PS5-7	A→A	Postmeiosis	0.077387	0.0200254	AGAP003713	0.0259392	0.0259392
AGAP012315	PS5-7	A→A	Premeiosis	0.0142231	0.00342375	AGAP001198	0.00582006	0.00291708
AGAP012315	PS5-7	A→A	Meiosis_I	0.0224795	0.0104476	AGAP001198	0	0
AGAP012315	PS5-7	A→A	Meiosis_II	0.0408986	0.0301165	AGAP001198	0	0
AGAP012315	PS5-7	A→A	Postmeiosis	0.0112452	0.00565153	AGAP001198	0	0
AGAP013199	PS5-7	X→A	Premeiosis	2.61972	0.199373	AGAP000721	1.06596	0.103057
AGAP013199	PS5-7	X→A	Meiosis_I	4.2517	0.211407	AGAP000721	0.38281	0.107513
AGAP013199	PS5-7	X→A	Meiosis_II	5.54372	0.0900399	AGAP000721	0.0830468	0.0547058
AGAP013199	PS5-7	X→A	Postmeiosis	6.31551	0.102258	AGAP000721	0.296884	0.0923633
AGAP028116	PS5-7	X→A	Premeiosis	2.50805	0.138761	AGAP000951	2.63632	0.0935559
AGAP028116	PS5-7	X→A	Meiosis_I	3.79233	0.13436	AGAP000951	0.921728	0.182542
AGAP028116	PS5-7	X→A	Meiosis_II	4.76145	0.113249	AGAP000951	0.0246903	0.0246903
AGAP028116	PS5-7	X→A	Postmeiosis	5.0585	0.129758	AGAP000951	0.112874	0.0643613
AGAP000079	PS8-9	A→X	Premeiosis	0.228211	0.132245	AGAP004718	0.0629809	0.0276337
AGAP000079	PS8-9	A→X	Meiosis_I	0.0973959	0.0973959	AGAP004718	0.0693531	0.0174933
AGAP000079	PS8-9	A→X	Meiosis_II	0	0	AGAP004718	0.0574843	0.0126343
AGAP000079	PS8-9	A→X	Postmeiosis	0	0	AGAP004718	0.0284229	0.0168868
AGAP001299	PS8-9	A→A	Premeiosis	5.07162	0.0581125	AGAP011723	2.57898	0.0505479
AGAP001299	PS8-9	A→A	Meiosis_I	5.39693	0.0773873	AGAP011723	2.05381	0.015796
AGAP001299	PS8-9	A→A	Meiosis_II	5.67623	0.02422	AGAP011723	1.41428	0.065531
AGAP001299	PS8-9	A→A	Postmeiosis	5.19449	0.0940388	AGAP011723	0.928058	0.00241924
AGAP001403	PS8-9	A→A	Premeiosis	2.92393	0.0646503	AGAP012415	0.677142	0.0840982
AGAP001403	PS8-9	A→A	Meiosis_I	1.26876	0.324085	AGAP012415	0.172246	0.00212627
AGAP001403	PS8-9	A→A	Meiosis_II	0.065192	0.0493919	AGAP012415	0.0466753	0.0307458
AGAP001403	PS8-9	A→A	Postmeiosis	0.04889	0.0289362	AGAP012415	0	0
AGAP005197	PS8-9	X→A	Premeiosis	4.61758	0.0483526	AGAP000145	4.62959	0.0597203
AGAP005197	PS8-9	X→A	Meiosis_I	4.64064	0.031371	AGAP000145	3.63805	0.0789453
AGAP005197	PS8-9	X→A	Meiosis_II	4.8225	0.0481981	AGAP000145	3.02378	0.0373278
AGAP005197	PS8-9	X→A	Postmeiosis	5.55226	0.0403754	AGAP000145	3.6723	0.0334096
AGAP006104	PS8-9	A→A	Premeiosis	1.44123	0.0448852	AGAP009128	0.0720734	0.0479412
AGAP006104	PS8-9	A→A	Meiosis_I	0.968192	0.0725215	AGAP009128	0.0951437	0.00869967
AGAP006104	PS8-9	A→A	Meiosis_II	0.537107	0.0701455	AGAP009128	0.0955143	0.0204054
AGAP006104	PS8-9	A→A	Postmeiosis	0.624937	0.0993944	AGAP009128	0.390596	0.118661
AGAP007020	PS8-9	A→A	Premeiosis	5.10756	0.00445418	AGAP011824	1.38338	0.116958
AGAP007020	PS8-9	A→A	Meiosis_I	4.46128	0.112633	AGAP011824	1.04601	0.0695772
AGAP007020	PS8-9	A→A	Meiosis_II	4.27892	0.0151752	AGAP011824	1.02716	0.086785
AGAP007020	PS8-9	A→A	Postmeiosis	5.06362	0.0637297	AGAP011824	1.04429	0.0751855
AGAP007107	PS8-9	A→A	Premeiosis	2.51435	0.0442645	AGAP010239	0.338643	0.035902
AGAP007107	PS8-9	A→A	Meiosis_I	3.24063	0.133402	AGAP010239	0.216689	0.0705126
AGAP007107	PS8-9	A→A	Meiosis_II	4.27967	0.0632695	AGAP010239	0.268586	0.0997075
AGAP007107	PS8-9	A→A	Postmeiosis	5.17783	0.0238618	AGAP010239	0.513694	0.0514402
AGAP008909	PS8-9	A→A	Premeiosis	4.36168	0.0572154	AGAP012962	0	0
AGAP008909	PS8-9	A→A	Meiosis_I	4.04092	0.117593	AGAP012962	0	0
AGAP008909	PS8-9	A→A	Meiosis_II	3.58607	0.0211776	AGAP012962	0	0
AGAP008909	PS8-9	A→A	Postmeiosis	3.87406	0.0131461	AGAP012962	0	0
AGAP009660	PS8-9	A→A	Premeiosis	2.32241	0.0653913	AGAP007722	4.3001	0.0720595
AGAP009660	PS8-9	A→A	Meiosis_I	1.18332	0.158791	AGAP007722	4.18045	0.022252
AGAP009660	PS8-9	A→A	Meiosis_II	0.36363	0.0271246	AGAP007722	3.58312	0.0560775
AGAP009660	PS8-9	A→A	Postmeiosis	0.222387	0.0463447	AGAP007722	3.13924	0.084891
AGAP009701	PS8-9	A→A	Premeiosis	5.75172	0.0240278	AGAP006997	4.73728	0.00825785
AGAP009701	PS8-9	A→A	Meiosis_I	5.78499	0.0679252	AGAP006997	4.66904	0.048375
AGAP009701	PS8-9	A→A	Meiosis_II	6.43223	0.0691073	AGAP006997	3.95565	0.0774184
AGAP009701	PS8-9	A→A	Postmeiosis	6.55539	0.0301024	AGAP006997	3.70994	0.0095261
AGAP011054	PS8-9	A→A	Premeiosis	5.01847	0.0438435	AGAP007543	3.85833	0.0485846
AGAP011054	PS8-9	A→A	Meiosis_I	4.99256	0.0508073	AGAP007543	4.3066	0.0935039
AGAP011054	PS8-9	A→A	Meiosis_II	4.90598	0.052363	AGAP007543	5.06492	0.0149387
AGAP011054	PS8-9	A→A	Postmeiosis	5.68153	0.0576758	AGAP007543	5.2677	0.0256709
AGAP011515	PS8-9	A→A	Premeiosis	0.0563598	0.0282432	AGAP001676	0.213985	0.0416931
AGAP011515	PS8-9	A→A	Meiosis_I	0.655931	0.00548322	AGAP001676	0.619974	0.0709516
AGAP011515	PS8-9	A→A	Meiosis_II	1.64284	0.117688	AGAP001676	1.36451	0.062902
AGAP011515	PS8-9	A→A	Postmeiosis	2.48213	0.100899	AGAP001676	1.03342	0.0348365
Mean expression Values were calculated with ln(FPKM+1)
