# Supplementary material for: Retrogene Duplication and Expression Patterns Shaped by the Evolution of Sex Chromosomes in Malaria Mosquitoes
Source: Genes (Basel). 2022 May 28;13(6):968. doi: 10.3390/genes13060968 (PMC9222922; doi:10.3390/genes13060968)
Supplement: Supplementary file 1 [file genes-13-00968-s001.zip › Table S6.xlsx]

## Sheet: Table S6
Table S6. VectorBase community functional annotations of young X→A An. gambiae retrogenes and parental copies
Origin_stage	Retrogene	Retrogene annotation	Parental_gene	Parent gene annotation
PS1	AGAP004901	unspecified product	AGAP000725-PA	aryl_hydrocarbon_receptor_interacting_protein
PS1	AGAP011684	aryl hydrocarbon receptor interacting protein	AGAP000541-PA	40S_ribosomal_protein_S15a
PS2	AGAP011060	calcium binding protein 39	AGAP000200-PA	unspecified_product
PS4	AGAP005098	F-type H+-transporting ATPase subunit epsilon	AGAP000627-PA	casein_kinase_1,_alpha
PS4	AGAP001701	Small ubiquitin-related modifier [Source:UniProtKB/TrEMBL;Acc:Q7PY16]	AGAP000260-PA	mitochondrial_ATP_synthase_epsilon_chain
PS4	AGAP001767	Peptidase (mitochondrial processing) beta	AGAP000852-PA	Small_ubiquitin-related_modifier_[Source:UniProtKB/TrEMBL;Acc:Q7PNJ2]
PS4	AGAP002069	decaprenyl-diphosphate synthase subunit 1	AGAP000669-PA	unspecified_product
PS4	AGAP010423	JAKSTAT pathway signalling transcription factor	AGAP000498-PA	nuclear_transport_factor_2
PS5	AGAP007024	nuclear transport factor 2	AGAP000591-PA	decaprenyl-diphosphate_synthase_subunit_1
PS5	AGAP007630	unspecified product	AGAP000794-PA	NADH_dehydrogenase_(ubiquinone)_Fe-S_protein_2
PS5	AGAP002346	40S ribosomal protein S14b [Source:UniProtKB/Swiss-Prot;Acc:Q7QBX2]	AGAP000951-PA	unspecified_product
PS5	AGAP011362	unspecified product	AGAP028592-PA	unspecified_product
PS5	AGAP028116	unspecified product	AGAP000721-PA	V-type_H+-transporting_ATPase_subunit_AC39
PS5	AGAP010182	WD repeat-containing protein 32	AGAP000008-PA	DnaJ_(Hsp40)_homolog_subfamily_A_member_1
PS6	AGAP009572	40S ribosomal protein S15a	AGAP000935-PA	mitochondrial_processing_peptidase
PS7	AGAP005558	peptidase (mitochondrial processing) beta	AGAP000812-PA	calcium_binding_protein
PS7	AGAP005981	DnaJ homolog subfamily A member 1	AGAP000099-PC	JAKSTAT_pathway_signalling_transcription_factor
PS7	AGAP006891	NADH dehydrogenase (ubiquinone) Fe-S protein 2	AGAP000935-PA	mitochondrial_processing_peptidase
PS7	AGAP013199	vacuolar ATP synthase subunit d 1	AGAP000655-PA	40S_ribosomal_protein_S14a_[Source:UniProtKB/Swiss-Prot;Acc:Q7QEH1]
