# Supplementary material for: Retrogene Duplication and Expression Patterns Shaped by the Evolution of Sex Chromosomes in Malaria Mosquitoes
Source: Genes (Basel). 2022 May 28;13(6):968. doi: 10.3390/genes13060968 (PMC9222922; doi:10.3390/genes13060968)
Supplement: Supplementary file 1 [file genes-13-00968-s001.zip › Table S7.xlsx]

## Sheet: Table S7
Table S7. KEGG functional annotations of young X→A retrogenes of An. gambiae.
Gene stable ID	GO term accession	GO term name	GO term definition	KEGG ID	GO term evidence code	GO domain
AGAP001701	GO:0016925	protein sumoylation	The process in which a SUMO protein (small ubiquitin-related modifier) is conjugated to a target protein via an isopeptide bond between the carboxy-terminus of SUMO with an epsilon-amino group of a lysine residue of the target protein.	aga03013	IBA	biological_process
AGAP001767	GO:0006627	protein processing involved in protein targeting to mitochondrion	The cleavage of peptide bonds in proteins, usually near the N terminus, contributing to the process of import into the mitochondrion. Several different peptidases mediate cleavage of proteins destined for different mitochondrial compartments.		IBA	biological_process
AGAP001767	GO:0006508	proteolysis	The hydrolysis of proteins into smaller polypeptides and/or amino acids by cleavage of their peptide bonds.		IEA	biological_process
AGAP002069	GO:0008299	isoprenoid biosynthetic process	The chemical reactions and pathways resulting in the formation of any isoprenoid compound, isoprene (2-methylbuta-1,3-diene) or compounds containing or derived from linked isoprene (3-methyl-2-butenylene) residues.		IEA	biological_process
AGAP002069	GO:0006744	ubiquinone biosynthetic process	The chemical reactions and pathways resulting in the formation of ubiquinone, a lipid-soluble electron-transporting coenzyme.		IBA	biological_process
AGAP002069	GO:0008299	isoprenoid biosynthetic process	The chemical reactions and pathways resulting in the formation of any isoprenoid compound, isoprene (2-methylbuta-1,3-diene) or compounds containing or derived from linked isoprene (3-methyl-2-butenylene) residues.		IBA	biological_process
AGAP002346	GO:0000462	maturation of SSU-rRNA from tricistronic rRNA transcript (SSU-rRNA, 5.8S rRNA, LSU-rRNA)	Any process involved in the maturation of a precursor Small SubUnit (SSU) ribosomal RNA (rRNA) molecule into a mature SSU-rRNA molecule from the pre-rRNA molecule originally produced as a tricistronic rRNA transcript that contains the Small Subunit (SSU) rRNA, 5.8S rRNA, and the Large Subunit (LSU) in that order from 5' to 3' along the primary transcript.	aga03010	IBA	biological_process
AGAP002346	GO:0006412	translation	The cellular metabolic process in which a protein is formed, using the sequence of a mature mRNA or circRNA molecule to specify the sequence of amino acids in a polypeptide chain. Translation is mediated by the ribosome, and begins with the formation of a ternary complex between aminoacylated initiator methionine tRNA, GTP, and initiation factor 2, which subsequently associates with the small sub…	aga03010	IBA	biological_process
AGAP002346	GO:0006412	translation	The cellular metabolic process in which a protein is formed, using the sequence of a mature mRNA or circRNA molecule to specify the sequence of amino acids in a polypeptide chain. Translation is mediated by the ribosome, and begins with the formation of a ternary complex between aminoacylated initiator methionine tRNA, GTP, and initiation factor 2, which subsequently associates with the small sub…	aga03010	IEA	biological_process
AGAP002346	GO:0000028	ribosomal small subunit assembly	The aggregation, arrangement and bonding together of constituent RNAs and proteins to form the small ribosomal subunit.	aga03010	IBA	biological_process
AGAP002346	GO:0008150	biological_process	A biological process represents a specific objective that the organism is genetically programmed to achieve. Biological processes are often described by their outcome or ending state, e.g., the biological process of cell division results in the creation of two daughter cells (a divided cell) from a single parent cell. A biological process is accomplished by a particular set of molecular functions…	aga03010	ND	biological_process
AGAP002346	GO:0000462	maturation of SSU-rRNA from tricistronic rRNA transcript (SSU-rRNA, 5.8S rRNA, LSU-rRNA)	Any process involved in the maturation of a precursor Small SubUnit (SSU) ribosomal RNA (rRNA) molecule into a mature SSU-rRNA molecule from the pre-rRNA molecule originally produced as a tricistronic rRNA transcript that contains the Small Subunit (SSU) rRNA, 5.8S rRNA, and the Large Subunit (LSU) in that order from 5' to 3' along the primary transcript.	aga:AgaP_AGAP002346	IBA	biological_process
AGAP002346	GO:0006412	translation	The cellular metabolic process in which a protein is formed, using the sequence of a mature mRNA or circRNA molecule to specify the sequence of amino acids in a polypeptide chain. Translation is mediated by the ribosome, and begins with the formation of a ternary complex between aminoacylated initiator methionine tRNA, GTP, and initiation factor 2, which subsequently associates with the small sub…	aga:AgaP_AGAP002346	IBA	biological_process
AGAP002346	GO:0006412	translation	The cellular metabolic process in which a protein is formed, using the sequence of a mature mRNA or circRNA molecule to specify the sequence of amino acids in a polypeptide chain. Translation is mediated by the ribosome, and begins with the formation of a ternary complex between aminoacylated initiator methionine tRNA, GTP, and initiation factor 2, which subsequently associates with the small sub…	aga:AgaP_AGAP002346	IEA	biological_process
AGAP002346	GO:0000028	ribosomal small subunit assembly	The aggregation, arrangement and bonding together of constituent RNAs and proteins to form the small ribosomal subunit.	aga:AgaP_AGAP002346	IBA	biological_process
AGAP002346	GO:0008150	biological_process	A biological process represents a specific objective that the organism is genetically programmed to achieve. Biological processes are often described by their outcome or ending state, e.g., the biological process of cell division results in the creation of two daughter cells (a divided cell) from a single parent cell. A biological process is accomplished by a particular set of molecular functions…	aga:AgaP_AGAP002346	ND	biological_process
AGAP004901	GO:0006468	protein phosphorylation	The process of introducing a phosphate group on to a protein.		IEA	biological_process
AGAP005098	GO:0015986	ATP synthesis coupled proton transport	The transport of protons across a membrane to generate an electrochemical gradient (proton-motive force) that powers ATP synthesis.	aga00190	IEA	biological_process
AGAP005098	GO:0042776	mitochondrial ATP synthesis coupled proton transport	The transport of protons across a mitochondrial membrane to generate an electrochemical gradient (proton-motive force) that powers ATP synthesis.	aga00190	IBA	biological_process
AGAP005098	GO:0015986	ATP synthesis coupled proton transport	The transport of protons across a membrane to generate an electrochemical gradient (proton-motive force) that powers ATP synthesis.	aga01100	IEA	biological_process
AGAP005098	GO:0042776	mitochondrial ATP synthesis coupled proton transport	The transport of protons across a mitochondrial membrane to generate an electrochemical gradient (proton-motive force) that powers ATP synthesis.	aga01100	IBA	biological_process
AGAP005558	GO:0006627	protein processing involved in protein targeting to mitochondrion	The cleavage of peptide bonds in proteins, usually near the N terminus, contributing to the process of import into the mitochondrion. Several different peptidases mediate cleavage of proteins destined for different mitochondrial compartments.		IBA	biological_process
AGAP005981	GO:0009408	response to heat	Any process that results in a change in state or activity of a cell or an organism (in terms of movement, secretion, enzyme production, gene expression, etc.) as a result of a heat stimulus, a temperature stimulus above the optimal temperature for that organism.	aga04141	IEA	biological_process
AGAP005981	GO:0006457	protein folding	The process of assisting in the covalent and noncovalent assembly of single chain polypeptides or multisubunit complexes into the correct tertiary structure.	aga04141	IEA	biological_process
AGAP006891	GO:0006120	mitochondrial electron transport, NADH to ubiquinone	The transfer of electrons from NADH to ubiquinone that occurs during oxidative phosphorylation.	aga00190	IBA	biological_process
AGAP006891	GO:0006120	mitochondrial electron transport, NADH to ubiquinone	The transfer of electrons from NADH to ubiquinone that occurs during oxidative phosphorylation.	aga01100	IBA	biological_process
AGAP007024	GO:0006606	protein import into nucleus	The directed movement of a protein from the cytoplasm to the nucleus.		IBA	biological_process
AGAP007024	GO:0006913	nucleocytoplasmic transport	The directed movement of molecules between the nucleus and the cytoplasm.		IBA	biological_process
AGAP009572	GO:0006412	translation	The cellular metabolic process in which a protein is formed, using the sequence of a mature mRNA or circRNA molecule to specify the sequence of amino acids in a polypeptide chain. Translation is mediated by the ribosome, and begins with the formation of a ternary complex between aminoacylated initiator methionine tRNA, GTP, and initiation factor 2, which subsequently associates with the small sub…		IEA	biological_process
AGAP010423	GO:0006952	defense response	Reactions, triggered in response to the presence of a foreign body or the occurrence of an injury, which result in restriction of damage to the organism attacked or prevention/recovery from the infection caused by the attack.	aga:AgaP_AGAP010423	IBA	biological_process
AGAP010423	GO:0042127	regulation of cell population proliferation	Any process that modulates the frequency, rate or extent of cell proliferation.	aga:AgaP_AGAP010423	IBA	biological_process
AGAP010423	GO:0006355	regulation of transcription, DNA-templated	Any process that modulates the frequency, rate or extent of cellular DNA-templated transcription.	aga:AgaP_AGAP010423	IEA	biological_process
AGAP010423	GO:0045944	positive regulation of transcription by RNA polymerase II	Any process that activates or increases the frequency, rate or extent of transcription from an RNA polymerase II promoter.	aga:AgaP_AGAP010423	IBA	biological_process
AGAP010423	GO:0007275	multicellular organism development	The biological process whose specific outcome is the progression of a multicellular organism over time from an initial condition (e.g. a zygote or a young adult) to a later condition (e.g. a multicellular animal or an aged adult).	aga:AgaP_AGAP010423	IEA	biological_process
AGAP010423	GO:0007165	signal transduction	The cellular process in which a signal is conveyed to trigger a change in the activity or state of a cell. Signal transduction begins with reception of a signal (e.g. a ligand binding to a receptor or receptor activation by a stimulus such as light), or for signal transduction in the absence of ligand, signal-withdrawal or the activity of a constitutively active receptor. Signal transduction ends…	aga:AgaP_AGAP010423	IEA	biological_process
AGAP010423	GO:0007259	receptor signaling pathway via JAK-STAT	Any process in which STAT proteins (Signal Transducers and Activators of Transcription) and JAK (Janus Activated Kinase) proteins convey a signal to trigger a change in the activity or state of a cell. The receptor signaling pathway via JAK-STAT begins with activation of a receptor and proceeeds through STAT protein activation by members of the JAK family of tyrosine kinases. STAT proteins dimeri…	aga:AgaP_AGAP010423	IBA	biological_process
AGAP010423	GO:0006357	regulation of transcription by RNA polymerase II	Any process that modulates the frequency, rate or extent of transcription mediated by RNA polymerase II.	aga:AgaP_AGAP010423	IBA	biological_process
AGAP011060	GO:0035556	intracellular signal transduction	The process in which a signal is passed on to downstream components within the cell, which become activated themselves to further propagate the signal and finally trigger a change in the function or state of the cell.		IBA	biological_process
AGAP011060	GO:0071902	positive regulation of protein serine/threonine kinase activity	Any process that increases the rate, frequency, or extent of protein serine/threonine kinase activity.		IEA	biological_process
AGAP011362	GO:0006325	chromatin organization	Any process that results in the specification, formation or maintenance of the physical structure of eukaryotic chromatin.		IBA	biological_process
AGAP011684	GO:0000413	protein peptidyl-prolyl isomerization	The modification of a protein by cis-trans isomerization of a proline residue.		IEA	biological_process
AGAP013199	GO:0007034	vacuolar transport	The directed movement of substances into, out of or within a vacuole.		IBA	biological_process
AGAP013199	GO:1902600	proton transmembrane transport	The directed movement of a proton across a membrane.		IEA	biological_process
AGAP013199	GO:0007035	vacuolar acidification	Any process that reduces the pH of the vacuole, measured by the concentration of the hydrogen ion.		IBA	biological_process
AGAP013199	GO:0006811	ion transport	The directed movement of charged atoms or small charged molecules into, out of or within a cell, or between cells, by means of some agent such as a transporter or pore.		IEA	biological_process
AGAP001701	GO:0005634	nucleus	A membrane-bounded organelle of eukaryotic cells in which chromosomes are housed and replicated. In most cells, the nucleus contains all of the cell's chromosomes except the organellar chromosomes, and is the site of RNA synthesis and processing. In some species, or in specialized cell types, RNA metabolism or DNA replication may be absent.	aga03013	IEA	cellular_component
AGAP001701	GO:0005634	nucleus	A membrane-bounded organelle of eukaryotic cells in which chromosomes are housed and replicated. In most cells, the nucleus contains all of the cell's chromosomes except the organellar chromosomes, and is the site of RNA synthesis and processing. In some species, or in specialized cell types, RNA metabolism or DNA replication may be absent.	aga03013	IBA	cellular_component
AGAP001767	GO:0005743	mitochondrial inner membrane	The inner, i.e. lumen-facing, lipid bilayer of the mitochondrial envelope. It is highly folded to form cristae.		IBA	cellular_component
AGAP001767	GO:0005739	mitochondrion	A semiautonomous, self replicating organelle that occurs in varying numbers, shapes, and sizes in the cytoplasm of virtually all eukaryotic cells. It is notably the site of tissue respiration.		IBA	cellular_component
AGAP001767	GO:0017087	mitochondrial processing peptidase complex	A protein complex consisting of a regulatory subunit (alpha-MPP) and a catalytic subunit (beta-MPP) that catalyzes the release of N-terminal targeting peptides from precursor proteins imported into the mitochondrion.		IBA	cellular_component
AGAP002069	GO:1990234	transferase complex	A protein complex capable of catalyzing the transfer of a group, e.g. a methyl group, glycosyl group, acyl group, phosphorus-containing, or other groups, from one compound (generally regarded as the donor) to another compound (generally regarded as the acceptor).		IBA	cellular_component
AGAP002346	GO:0005840	ribosome	An intracellular organelle, about 200 A in diameter, consisting of RNA and protein. It is the site of protein biosynthesis resulting from translation of messenger RNA (mRNA). It consists of two subunits, one large and one small, each containing only protein and RNA. Both the ribosome and its subunits are characterized by their sedimentation coefficients, expressed in Svedberg units (symbol: S). H…	aga03010	IEA	cellular_component
AGAP002346	GO:0005575	cellular_component	A location, relative to cellular compartments and structures, occupied by a macromolecular machine when it carries out a molecular function. There are two ways in which the gene ontology describes locations of gene products: (1) relative to cellular structures (e.g., cytoplasmic side of plasma membrane) or compartments (e.g., mitochondrion), and (2) the stable macromolecular complexes of which th…	aga03010	ND	cellular_component
AGAP002346	GO:0022627	cytosolic small ribosomal subunit	The small subunit of a ribosome located in the cytosol.	aga03010	IBA	cellular_component
AGAP002346	GO:0005840	ribosome	An intracellular organelle, about 200 A in diameter, consisting of RNA and protein. It is the site of protein biosynthesis resulting from translation of messenger RNA (mRNA). It consists of two subunits, one large and one small, each containing only protein and RNA. Both the ribosome and its subunits are characterized by their sedimentation coefficients, expressed in Svedberg units (symbol: S). H…	aga:AgaP_AGAP002346	IEA	cellular_component
AGAP002346	GO:0005575	cellular_component	A location, relative to cellular compartments and structures, occupied by a macromolecular machine when it carries out a molecular function. There are two ways in which the gene ontology describes locations of gene products: (1) relative to cellular structures (e.g., cytoplasmic side of plasma membrane) or compartments (e.g., mitochondrion), and (2) the stable macromolecular complexes of which th…	aga:AgaP_AGAP002346	ND	cellular_component
AGAP002346	GO:0022627	cytosolic small ribosomal subunit	The small subunit of a ribosome located in the cytosol.	aga:AgaP_AGAP002346	IBA	cellular_component
AGAP005098	GO:0000275	mitochondrial proton-transporting ATP synthase complex, catalytic sector F(1)	The catalytic sector of the mitochondrial hydrogen-transporting ATP synthase; it comprises the catalytic core and central stalk, and is peripherally associated with the mitochondrial inner membrane when the entire ATP synthase is assembled.	aga00190	IEA	cellular_component
AGAP005098	GO:0005743	mitochondrial inner membrane	The inner, i.e. lumen-facing, lipid bilayer of the mitochondrial envelope. It is highly folded to form cristae.	aga00190	IBA	cellular_component
AGAP005098	GO:0000275	mitochondrial proton-transporting ATP synthase complex, catalytic sector F(1)	The catalytic sector of the mitochondrial hydrogen-transporting ATP synthase; it comprises the catalytic core and central stalk, and is peripherally associated with the mitochondrial inner membrane when the entire ATP synthase is assembled.	aga01100	IEA	cellular_component
AGAP005098	GO:0005743	mitochondrial inner membrane	The inner, i.e. lumen-facing, lipid bilayer of the mitochondrial envelope. It is highly folded to form cristae.	aga01100	IBA	cellular_component
AGAP005558	GO:0005743	mitochondrial inner membrane	The inner, i.e. lumen-facing, lipid bilayer of the mitochondrial envelope. It is highly folded to form cristae.		IBA	cellular_component
AGAP005558	GO:0005739	mitochondrion	A semiautonomous, self replicating organelle that occurs in varying numbers, shapes, and sizes in the cytoplasm of virtually all eukaryotic cells. It is notably the site of tissue respiration.		IBA	cellular_component
AGAP005558	GO:0017087	mitochondrial processing peptidase complex	A protein complex consisting of a regulatory subunit (alpha-MPP) and a catalytic subunit (beta-MPP) that catalyzes the release of N-terminal targeting peptides from precursor proteins imported into the mitochondrion.		IBA	cellular_component
AGAP005981	GO:0005829	cytosol	The part of the cytoplasm that does not contain organelles but which does contain other particulate matter, such as protein complexes.	aga04141	IBA	cellular_component
AGAP005981	GO:0016020	membrane	A lipid bilayer along with all the proteins and protein complexes embedded in it an attached to it.	aga04141	IEA	cellular_component
AGAP006891	GO:0005747	mitochondrial respiratory chain complex I	A protein complex located in the mitochondrial inner membrane that forms part of the mitochondrial respiratory chain. It contains about 25 different polypeptide subunits, including NADH dehydrogenase (ubiquinone), flavin mononucleotide and several different iron-sulfur clusters containing non-heme iron. The iron undergoes oxidation-reduction between Fe(II) and Fe(III), and catalyzes proton transl…	aga00190	IBA	cellular_component
AGAP006891	GO:0005747	mitochondrial respiratory chain complex I	A protein complex located in the mitochondrial inner membrane that forms part of the mitochondrial respiratory chain. It contains about 25 different polypeptide subunits, including NADH dehydrogenase (ubiquinone), flavin mononucleotide and several different iron-sulfur clusters containing non-heme iron. The iron undergoes oxidation-reduction between Fe(II) and Fe(III), and catalyzes proton transl…	aga01100	IBA	cellular_component
AGAP007024	GO:0044613	nuclear pore central transport channel	The central substructure of the nuclear pore complex (NPC), through which nucleocytoplasmic transport of RNAs, proteins and small molecules occurs. The central transport channel is filled with FG-nucleoporins, which form a selective barrier and provide a series of binding sites for transporter proteins. Characterized S. cerevisiae FG-nucleoporins include Nup159p, Nup145Np, Nup116p, Nup100p, Nsp1p…		IBA	cellular_component
AGAP007630	GO:0016021	integral component of membrane	The component of a membrane consisting of the gene products and protein complexes having at least some part of their peptide sequence embedded in the hydrophobic region of the membrane.		IEA	cellular_component
AGAP007630	GO:0016020	membrane	A lipid bilayer along with all the proteins and protein complexes embedded in it an attached to it.		IEA	cellular_component
AGAP009572	GO:0005840	ribosome	An intracellular organelle, about 200 A in diameter, consisting of RNA and protein. It is the site of protein biosynthesis resulting from translation of messenger RNA (mRNA). It consists of two subunits, one large and one small, each containing only protein and RNA. Both the ribosome and its subunits are characterized by their sedimentation coefficients, expressed in Svedberg units (symbol: S). H…		IEA	cellular_component
AGAP009572	GO:0022627	cytosolic small ribosomal subunit	The small subunit of a ribosome located in the cytosol.		IBA	cellular_component
AGAP010182	GO:0080008	Cul4-RING E3 ubiquitin ligase complex	A ubiquitin ligase complex in which a cullin from the Cul4 family and a RING domain protein form the catalytic core; substrate specificity is conferred by an adaptor protein.		IBA	cellular_component
AGAP010423	GO:0005829	cytosol	The part of the cytoplasm that does not contain organelles but which does contain other particulate matter, such as protein complexes.	aga:AgaP_AGAP010423	IBA	cellular_component
AGAP010423	GO:0005634	nucleus	A membrane-bounded organelle of eukaryotic cells in which chromosomes are housed and replicated. In most cells, the nucleus contains all of the cell's chromosomes except the organellar chromosomes, and is the site of RNA synthesis and processing. In some species, or in specialized cell types, RNA metabolism or DNA replication may be absent.	aga:AgaP_AGAP010423	IBA	cellular_component
AGAP010423	GO:0005634	nucleus	A membrane-bounded organelle of eukaryotic cells in which chromosomes are housed and replicated. In most cells, the nucleus contains all of the cell's chromosomes except the organellar chromosomes, and is the site of RNA synthesis and processing. In some species, or in specialized cell types, RNA metabolism or DNA replication may be absent.	aga:AgaP_AGAP010423	IEA	cellular_component
AGAP010423	GO:0005737	cytoplasm	All of the contents of a cell excluding the plasma membrane and nucleus, but including other subcellular structures.	aga:AgaP_AGAP010423	IEA	cellular_component
AGAP011362	GO:0005634	nucleus	A membrane-bounded organelle of eukaryotic cells in which chromosomes are housed and replicated. In most cells, the nucleus contains all of the cell's chromosomes except the organellar chromosomes, and is the site of RNA synthesis and processing. In some species, or in specialized cell types, RNA metabolism or DNA replication may be absent.		IBA	cellular_component
AGAP011362	GO:0005634	nucleus	A membrane-bounded organelle of eukaryotic cells in which chromosomes are housed and replicated. In most cells, the nucleus contains all of the cell's chromosomes except the organellar chromosomes, and is the site of RNA synthesis and processing. In some species, or in specialized cell types, RNA metabolism or DNA replication may be absent.		IEA	cellular_component
AGAP013199	GO:0005765	lysosomal membrane	The lipid bilayer surrounding the lysosome and separating its contents from the cell cytoplasm.		IBA	cellular_component
AGAP013199	GO:0033179	proton-transporting V-type ATPase, V0 domain	A protein complex that forms part of a proton-transporting V-type ATPase and mediates proton transport across a membrane. The V0 complex consists of at least four different subunits (a,c,d and e); six or more c subunits form a proton-binding rotor ring.		IEA	cellular_component
AGAP013199	GO:0016471	vacuolar proton-transporting V-type ATPase complex	A proton-transporting two-sector ATPase complex found in the vacuolar membrane, where it acts as a proton pump to mediate acidification of the vacuolar lumen.		IBA	cellular_component
AGAP013199	GO:0005769	early endosome	A membrane-bounded organelle that receives incoming material from primary endocytic vesicles that have been generated by clathrin-dependent and clathrin-independent endocytosis; vesicles fuse with the early endosome to deliver cargo for sorting into recycling or degradation pathways.		IBA	cellular_component
AGAP013199	GO:0033181	plasma membrane proton-transporting V-type ATPase complex	A proton-transporting two-sector ATPase complex found in the plasma membrane.		IBA	cellular_component
AGAP013199	GO:0005623	obsolete cell	OBSOLETE. The basic structural and functional unit of all organisms. Includes the plasma membrane and any external encapsulating structures such as the cell wall and cell envelope.		IEA	cellular_component
AGAP011060	GO:0023014	GO_0023014	Go 0023014		IBA	go
AGAP001701	GO:0031386	protein tag	A molecular function exhibited by a protein that is covalently attached (AKA tagged or conjugated) to another protein where it acts as a marker, recognized by the cellular apparatus to target the tagged protein for some cellular process such as modification, sequestration, transport or degradation.	aga03013	IBA	molecular_function
AGAP001701	GO:0005515	protein binding	Interacting selectively and non-covalently with any protein or protein complex (a complex of two or more proteins that may include other nonprotein molecules).	aga03013	IEA	molecular_function
AGAP001701	GO:0044389	ubiquitin-like protein ligase binding	Interacting selectively and non-covalently with a ubiquitin-like protein ligase, such as ubiquitin-ligase.	aga03013	IBA	molecular_function
AGAP001767	GO:0004222	metalloendopeptidase activity	Catalysis of the hydrolysis of internal, alpha-peptide bonds in a polypeptide chain by a mechanism in which water acts as a nucleophile, one or two metal ions hold the water molecule in place, and charged amino acid side chains are ligands for the metal ions.		IEA	molecular_function
AGAP001767	GO:0046872	metal ion binding	Interacting selectively and non-covalently with any metal ion.		IEA	molecular_function
AGAP001767	GO:0004222	metalloendopeptidase activity	Catalysis of the hydrolysis of internal, alpha-peptide bonds in a polypeptide chain by a mechanism in which water acts as a nucleophile, one or two metal ions hold the water molecule in place, and charged amino acid side chains are ligands for the metal ions.		IBA	molecular_function
AGAP002069	GO:0016740	transferase activity	Catalysis of the transfer of a group, e.g. a methyl group, glycosyl group, acyl group, phosphorus-containing, or other groups, from one compound (generally regarded as the donor) to another compound (generally regarded as the acceptor). Transferase is the systematic name for any enzyme of EC class 2.		IEA	molecular_function
AGAP002069	GO:0004659	prenyltransferase activity	Catalysis of the transfer of a prenyl group from one compound (donor) to another (acceptor).		IBA	molecular_function
AGAP002346	GO:0003735	structural constituent of ribosome	The action of a molecule that contributes to the structural integrity of the ribosome.	aga03010	IBA	molecular_function
AGAP002346	GO:0003735	structural constituent of ribosome	The action of a molecule that contributes to the structural integrity of the ribosome.	aga03010	IEA	molecular_function
AGAP002346	GO:0048027	mRNA 5'-UTR binding	Interacting selectively and non-covalently with the 5' untranslated region of an mRNA molecule.	aga03010	IBA	molecular_function
AGAP002346	GO:0070181	small ribosomal subunit rRNA binding	Interacting selectively and non-covalently with the small ribosomal subunit RNA (SSU rRNA), a constituent of the small ribosomal subunit. In S. cerevisiae, this is the 18S rRNA.	aga03010	IBA	molecular_function
AGAP002346	GO:0003674	molecular_function	A molecular process that can be carried out by the action of a single macromolecular machine, usually via direct physical interactions with other molecular entities. Function in this sense denotes an action, or activity, that a gene product (or a complex) performs. These actions are described from two distinct but related perspectives: (1) biochemical activity, and (2) role as a component in a la…	aga03010	ND	molecular_function
AGAP002346	GO:0003735	structural constituent of ribosome	The action of a molecule that contributes to the structural integrity of the ribosome.	aga:AgaP_AGAP002346	IBA	molecular_function
AGAP002346	GO:0003735	structural constituent of ribosome	The action of a molecule that contributes to the structural integrity of the ribosome.	aga:AgaP_AGAP002346	IEA	molecular_function
AGAP002346	GO:0048027	mRNA 5'-UTR binding	Interacting selectively and non-covalently with the 5' untranslated region of an mRNA molecule.	aga:AgaP_AGAP002346	IBA	molecular_function
AGAP002346	GO:0070181	small ribosomal subunit rRNA binding	Interacting selectively and non-covalently with the small ribosomal subunit RNA (SSU rRNA), a constituent of the small ribosomal subunit. In S. cerevisiae, this is the 18S rRNA.	aga:AgaP_AGAP002346	IBA	molecular_function
AGAP002346	GO:0003674	molecular_function	A molecular process that can be carried out by the action of a single macromolecular machine, usually via direct physical interactions with other molecular entities. Function in this sense denotes an action, or activity, that a gene product (or a complex) performs. These actions are described from two distinct but related perspectives: (1) biochemical activity, and (2) role as a component in a la…	aga:AgaP_AGAP002346	ND	molecular_function
AGAP004901	GO:0004672	protein kinase activity	Catalysis of the phosphorylation of an amino acid residue in a protein, usually according to the reaction: a protein + ATP = a phosphoprotein + ADP.		IEA	molecular_function
AGAP004901	GO:0005524	ATP binding	Interacting selectively and non-covalently with ATP, adenosine 5'-triphosphate, a universally important coenzyme and enzyme regulator.		IEA	molecular_function
AGAP004901	GO:0106310	protein serine kinase activity	Catalysis of the reactions: ATP + protein serine = ADP + protein serine phosphate.		IEA	molecular_function
AGAP004901	GO:0106311	protein threonine kinase activity	Catalysis of the reactions: ATP + protein threonine = ADP + threonine phosphate.		IEA	molecular_function
AGAP005098	GO:0046933	proton-transporting ATP synthase activity, rotational mechanism	Enables the synthesis of ATP from ADP and phosphate by the transfer of protons from one side of a membrane to the other by a rotational mechanism driven by a gradient according to the reaction: ADP + H2O + phosphate + H+(in) = ATP + H+(out).	aga00190	IEA	molecular_function
AGAP005098	GO:0046933	proton-transporting ATP synthase activity, rotational mechanism	Enables the synthesis of ATP from ADP and phosphate by the transfer of protons from one side of a membrane to the other by a rotational mechanism driven by a gradient according to the reaction: ADP + H2O + phosphate + H+(in) = ATP + H+(out).	aga00190	IBA	molecular_function
AGAP005098	GO:0046933	proton-transporting ATP synthase activity, rotational mechanism	Enables the synthesis of ATP from ADP and phosphate by the transfer of protons from one side of a membrane to the other by a rotational mechanism driven by a gradient according to the reaction: ADP + H2O + phosphate + H+(in) = ATP + H+(out).	aga01100	IEA	molecular_function
AGAP005098	GO:0046933	proton-transporting ATP synthase activity, rotational mechanism	Enables the synthesis of ATP from ADP and phosphate by the transfer of protons from one side of a membrane to the other by a rotational mechanism driven by a gradient according to the reaction: ADP + H2O + phosphate + H+(in) = ATP + H+(out).	aga01100	IBA	molecular_function
AGAP005558	GO:0003824	catalytic activity	Catalysis of a biochemical reaction at physiological temperatures. In biologically catalyzed reactions, the reactants are known as substrates, and the catalysts are naturally occurring macromolecular substances known as enzymes. Enzymes possess specific binding sites for substrates, and are usually composed wholly or largely of protein, but RNA that has catalytic activity (ribozyme) is often also…		IEA	molecular_function
AGAP005558	GO:0046872	metal ion binding	Interacting selectively and non-covalently with any metal ion.		IEA	molecular_function
AGAP005558	GO:0004222	metalloendopeptidase activity	Catalysis of the hydrolysis of internal, alpha-peptide bonds in a polypeptide chain by a mechanism in which water acts as a nucleophile, one or two metal ions hold the water molecule in place, and charged amino acid side chains are ligands for the metal ions.		IBA	molecular_function
AGAP005981	GO:0031072	heat shock protein binding	Interacting selectively and non-covalently with a heat shock protein, any protein synthesized or activated in response to heat shock.	aga04141	IEA	molecular_function
AGAP005981	GO:0051082	unfolded protein binding	Interacting selectively and non-covalently with an unfolded protein.	aga04141	IEA	molecular_function
AGAP005981	GO:0005524	ATP binding	Interacting selectively and non-covalently with ATP, adenosine 5'-triphosphate, a universally important coenzyme and enzyme regulator.	aga04141	IEA	molecular_function
AGAP005981	GO:0046872	metal ion binding	Interacting selectively and non-covalently with any metal ion.	aga04141	IEA	molecular_function
AGAP005981	GO:0030544	Hsp70 protein binding	Interacting selectively and non-covalently with Hsp70 proteins, any of a group of heat shock proteins around 70kDa in size.	aga04141	IEA	molecular_function
AGAP006891	GO:0048038	quinone binding	Interacting selectively and non-covalently with a quinone, any member of a class of diketones derivable from aromatic compounds by conversion of two CH groups into CO groups with any necessary rearrangement of double bonds.	aga00190	IEA	molecular_function
AGAP006891	GO:0016651	oxidoreductase activity, acting on NAD(P)H	Catalysis of an oxidation-reduction (redox) reaction in which NADH or NADPH acts as a hydrogen or electron donor and reduces a hydrogen or electron acceptor.	aga00190	IEA	molecular_function
AGAP006891	GO:0051287	NAD binding	Interacting selectively and non-covalently with nicotinamide adenine dinucleotide, a coenzyme involved in many redox and biosynthetic reactions; binding may be to either the oxidized form, NAD+, or the reduced form, NADH.	aga00190	IEA	molecular_function
AGAP006891	GO:0008137	NADH dehydrogenase (ubiquinone) activity	Catalysis of the reaction: NADH + ubiquinone + 5 H(+)(in) <=> NAD(+) + ubiquinol + 4 H(+)(out).	aga00190	IBA	molecular_function
AGAP006891	GO:0048038	quinone binding	Interacting selectively and non-covalently with a quinone, any member of a class of diketones derivable from aromatic compounds by conversion of two CH groups into CO groups with any necessary rearrangement of double bonds.	aga01100	IEA	molecular_function
AGAP006891	GO:0016651	oxidoreductase activity, acting on NAD(P)H	Catalysis of an oxidation-reduction (redox) reaction in which NADH or NADPH acts as a hydrogen or electron donor and reduces a hydrogen or electron acceptor.	aga01100	IEA	molecular_function
AGAP006891	GO:0051287	NAD binding	Interacting selectively and non-covalently with nicotinamide adenine dinucleotide, a coenzyme involved in many redox and biosynthetic reactions; binding may be to either the oxidized form, NAD+, or the reduced form, NADH.	aga01100	IEA	molecular_function
AGAP006891	GO:0008137	NADH dehydrogenase (ubiquinone) activity	Catalysis of the reaction: NADH + ubiquinone + 5 H(+)(in) <=> NAD(+) + ubiquinol + 4 H(+)(out).	aga01100	IBA	molecular_function
AGAP009572	GO:0003735	structural constituent of ribosome	The action of a molecule that contributes to the structural integrity of the ribosome.		IBA	molecular_function
AGAP009572	GO:0003735	structural constituent of ribosome	The action of a molecule that contributes to the structural integrity of the ribosome.		IEA	molecular_function
AGAP010182	GO:0005515	protein binding	Interacting selectively and non-covalently with any protein or protein complex (a complex of two or more proteins that may include other nonprotein molecules).		IEA	molecular_function
AGAP010423	GO:0000978	RNA polymerase II cis-regulatory region sequence-specific DNA binding	Interacting selectively and non-covalently with a specific upstream regulatory DNA sequence (transcription factor recognition sequence or binding site) located in cis relative to the transcription start site (i.e., on the same strand of DNA) of a gene transcribed by RNA polymerase II.	aga:AgaP_AGAP010423	IBA	molecular_function
AGAP010423	GO:0001228	DNA-binding transcription activator activity, RNA polymerase II-specific	A DNA-binding transcription factor activity that activates or increases transcription of specific gene sets transcribed by RNA polymerase II.	aga:AgaP_AGAP010423	IBA	molecular_function
AGAP010423	GO:0003677	DNA binding	Any molecular function by which a gene product interacts selectively and non-covalently with DNA (deoxyribonucleic acid).	aga:AgaP_AGAP010423	IEA	molecular_function
AGAP010423	GO:0003700	DNA-binding transcription factor activity	A transcription regulator activity that modulates transcription of gene sets via selective and non-covalent binding to a specific double-stranded genomic DNA sequence (sometimes referred to as a motif) within a cis-regulatory region. Regulatory regions include promoters (proximal and distal) and enhancers. Genes are transcriptional units, and include bacterial operons.	aga:AgaP_AGAP010423	IEA	molecular_function
AGAP010423	GO:0000981	DNA-binding transcription factor activity, RNA polymerase II-specific	A DNA-binding transcription factor activity that modulates the transcription of specific gene sets transcribed by RNA polymerase II.	aga:AgaP_AGAP010423	IBA	molecular_function
AGAP011060	GO:0043539	protein serine/threonine kinase activator activity	Binds to and increases the activity of a protein serine/threonine kinase.		IBA	molecular_function
AGAP011684	GO:0003755	peptidyl-prolyl cis-trans isomerase activity	Catalysis of the reaction: peptidyl-proline (omega=180) = peptidyl-proline (omega=0).		IEA	molecular_function
AGAP011684	GO:0005515	protein binding	Interacting selectively and non-covalently with any protein or protein complex (a complex of two or more proteins that may include other nonprotein molecules).		IEA	molecular_function
AGAP013199	GO:0015078	proton transmembrane transporter activity	Enables the transfer of a proton from one side of a membrane to the other.		IEA	molecular_function
AGAP013199	GO:0046961	proton-transporting ATPase activity, rotational mechanism	Enables the transfer of protons from one side of a membrane to the other according to the reaction: ATP + H2O + H+(in) = ADP + phosphate + H+(out), by a rotational mechanism.		IBA	molecular_function
AGAP013199	GO:0008553	P-type proton-exporting transporter activity	Enables the transfer of protons from one side of a membrane to the other according to the reaction: ATP + H2O + H+(in) -> ADP + phosphate + H+(out). These transporters use a phosphorylative mechanism, which have a phosphorylated intermediate state during the ion transport cycle.		IBA	molecular_function
AGAP028116	GO:0005515	protein binding	Interacting selectively and non-covalently with any protein or protein complex (a complex of two or more proteins that may include other nonprotein molecules).		IEA	molecular_function

## Sheet: Sheet1
Gene stable ID	GO term accession	GO term name	GO term definition	KEGG ID	GO term evidence code	GO domain
AGAP001701	GO:0016925	protein sumoylation	The process in which a SUMO protein (small ubiquitin-related modifier) is conjugated to a target protein via an isopeptide bond between the carboxy-terminus of SUMO with an epsilon-amino group of a lysine residue of the target protein.	aga03013	IBA	biological_process
AGAP001767	GO:0006627	protein processing involved in protein targeting to mitochondrion	The cleavage of peptide bonds in proteins, usually near the N terminus, contributing to the process of import into the mitochondrion. Several different peptidases mediate cleavage of proteins destined for different mitochondrial compartments.		IBA	biological_process
AGAP001767	GO:0006508	proteolysis	The hydrolysis of proteins into smaller polypeptides and/or amino acids by cleavage of their peptide bonds.		IEA	biological_process
AGAP002069	GO:0008299	isoprenoid biosynthetic process	The chemical reactions and pathways resulting in the formation of any isoprenoid compound, isoprene (2-methylbuta-1,3-diene) or compounds containing or derived from linked isoprene (3-methyl-2-butenylene) residues.		IEA	biological_process
AGAP002069	GO:0006744	ubiquinone biosynthetic process	The chemical reactions and pathways resulting in the formation of ubiquinone, a lipid-soluble electron-transporting coenzyme.		IBA	biological_process
AGAP002069	GO:0008299	isoprenoid biosynthetic process	The chemical reactions and pathways resulting in the formation of any isoprenoid compound, isoprene (2-methylbuta-1,3-diene) or compounds containing or derived from linked isoprene (3-methyl-2-butenylene) residues.		IBA	biological_process
AGAP002346	GO:0000462	maturation of SSU-rRNA from tricistronic rRNA transcript (SSU-rRNA, 5.8S rRNA, LSU-rRNA)	Any process involved in the maturation of a precursor Small SubUnit (SSU) ribosomal RNA (rRNA) molecule into a mature SSU-rRNA molecule from the pre-rRNA molecule originally produced as a tricistronic rRNA transcript that contains the Small Subunit (SSU) rRNA, 5.8S rRNA, and the Large Subunit (LSU) in that order from 5' to 3' along the primary transcript.	aga03010	IBA	biological_process
AGAP002346	GO:0006412	translation	The cellular metabolic process in which a protein is formed, using the sequence of a mature mRNA or circRNA molecule to specify the sequence of amino acids in a polypeptide chain. Translation is mediated by the ribosome, and begins with the formation of a ternary complex between aminoacylated initiator methionine tRNA, GTP, and initiation factor 2, which subsequently associates with the small sub…	aga03010	IBA	biological_process
AGAP002346	GO:0006412	translation	The cellular metabolic process in which a protein is formed, using the sequence of a mature mRNA or circRNA molecule to specify the sequence of amino acids in a polypeptide chain. Translation is mediated by the ribosome, and begins with the formation of a ternary complex between aminoacylated initiator methionine tRNA, GTP, and initiation factor 2, which subsequently associates with the small sub…	aga03010	IEA	biological_process
AGAP002346	GO:0000028	ribosomal small subunit assembly	The aggregation, arrangement and bonding together of constituent RNAs and proteins to form the small ribosomal subunit.	aga03010	IBA	biological_process
AGAP002346	GO:0008150	biological_process	A biological process represents a specific objective that the organism is genetically programmed to achieve. Biological processes are often described by their outcome or ending state, e.g., the biological process of cell division results in the creation of two daughter cells (a divided cell) from a single parent cell. A biological process is accomplished by a particular set of molecular functions…	aga03010	ND	biological_process
AGAP002346	GO:0000462	maturation of SSU-rRNA from tricistronic rRNA transcript (SSU-rRNA, 5.8S rRNA, LSU-rRNA)	Any process involved in the maturation of a precursor Small SubUnit (SSU) ribosomal RNA (rRNA) molecule into a mature SSU-rRNA molecule from the pre-rRNA molecule originally produced as a tricistronic rRNA transcript that contains the Small Subunit (SSU) rRNA, 5.8S rRNA, and the Large Subunit (LSU) in that order from 5' to 3' along the primary transcript.	aga:AgaP_AGAP002346	IBA	biological_process
AGAP002346	GO:0006412	translation	The cellular metabolic process in which a protein is formed, using the sequence of a mature mRNA or circRNA molecule to specify the sequence of amino acids in a polypeptide chain. Translation is mediated by the ribosome, and begins with the formation of a ternary complex between aminoacylated initiator methionine tRNA, GTP, and initiation factor 2, which subsequently associates with the small sub…	aga:AgaP_AGAP002346	IBA	biological_process
AGAP002346	GO:0006412	translation	The cellular metabolic process in which a protein is formed, using the sequence of a mature mRNA or circRNA molecule to specify the sequence of amino acids in a polypeptide chain. Translation is mediated by the ribosome, and begins with the formation of a ternary complex between aminoacylated initiator methionine tRNA, GTP, and initiation factor 2, which subsequently associates with the small sub…	aga:AgaP_AGAP002346	IEA	biological_process
AGAP002346	GO:0000028	ribosomal small subunit assembly	The aggregation, arrangement and bonding together of constituent RNAs and proteins to form the small ribosomal subunit.	aga:AgaP_AGAP002346	IBA	biological_process
AGAP002346	GO:0008150	biological_process	A biological process represents a specific objective that the organism is genetically programmed to achieve. Biological processes are often described by their outcome or ending state, e.g., the biological process of cell division results in the creation of two daughter cells (a divided cell) from a single parent cell. A biological process is accomplished by a particular set of molecular functions…	aga:AgaP_AGAP002346	ND	biological_process
AGAP004901	GO:0006468	protein phosphorylation	The process of introducing a phosphate group on to a protein.		IEA	biological_process
AGAP005098	GO:0015986	ATP synthesis coupled proton transport	The transport of protons across a membrane to generate an electrochemical gradient (proton-motive force) that powers ATP synthesis.	aga00190	IEA	biological_process
AGAP005098	GO:0042776	mitochondrial ATP synthesis coupled proton transport	The transport of protons across a mitochondrial membrane to generate an electrochemical gradient (proton-motive force) that powers ATP synthesis.	aga00190	IBA	biological_process
AGAP005098	GO:0015986	ATP synthesis coupled proton transport	The transport of protons across a membrane to generate an electrochemical gradient (proton-motive force) that powers ATP synthesis.	aga01100	IEA	biological_process
AGAP005098	GO:0042776	mitochondrial ATP synthesis coupled proton transport	The transport of protons across a mitochondrial membrane to generate an electrochemical gradient (proton-motive force) that powers ATP synthesis.	aga01100	IBA	biological_process
AGAP005558	GO:0006627	protein processing involved in protein targeting to mitochondrion	The cleavage of peptide bonds in proteins, usually near the N terminus, contributing to the process of import into the mitochondrion. Several different peptidases mediate cleavage of proteins destined for different mitochondrial compartments.		IBA	biological_process
AGAP005981	GO:0009408	response to heat	Any process that results in a change in state or activity of a cell or an organism (in terms of movement, secretion, enzyme production, gene expression, etc.) as a result of a heat stimulus, a temperature stimulus above the optimal temperature for that organism.	aga04141	IEA	biological_process
AGAP005981	GO:0006457	protein folding	The process of assisting in the covalent and noncovalent assembly of single chain polypeptides or multisubunit complexes into the correct tertiary structure.	aga04141	IEA	biological_process
AGAP006891	GO:0006120	mitochondrial electron transport, NADH to ubiquinone	The transfer of electrons from NADH to ubiquinone that occurs during oxidative phosphorylation.	aga00190	IBA	biological_process
AGAP006891	GO:0006120	mitochondrial electron transport, NADH to ubiquinone	The transfer of electrons from NADH to ubiquinone that occurs during oxidative phosphorylation.	aga01100	IBA	biological_process
AGAP007024	GO:0006606	protein import into nucleus	The directed movement of a protein from the cytoplasm to the nucleus.		IBA	biological_process
AGAP007024	GO:0006913	nucleocytoplasmic transport	The directed movement of molecules between the nucleus and the cytoplasm.		IBA	biological_process
AGAP009572	GO:0006412	translation	The cellular metabolic process in which a protein is formed, using the sequence of a mature mRNA or circRNA molecule to specify the sequence of amino acids in a polypeptide chain. Translation is mediated by the ribosome, and begins with the formation of a ternary complex between aminoacylated initiator methionine tRNA, GTP, and initiation factor 2, which subsequently associates with the small sub…		IEA	biological_process
AGAP010423	GO:0006952	defense response	Reactions, triggered in response to the presence of a foreign body or the occurrence of an injury, which result in restriction of damage to the organism attacked or prevention/recovery from the infection caused by the attack.	aga:AgaP_AGAP010423	IBA	biological_process
AGAP010423	GO:0042127	regulation of cell population proliferation	Any process that modulates the frequency, rate or extent of cell proliferation.	aga:AgaP_AGAP010423	IBA	biological_process
AGAP010423	GO:0006355	regulation of transcription, DNA-templated	Any process that modulates the frequency, rate or extent of cellular DNA-templated transcription.	aga:AgaP_AGAP010423	IEA	biological_process
AGAP010423	GO:0045944	positive regulation of transcription by RNA polymerase II	Any process that activates or increases the frequency, rate or extent of transcription from an RNA polymerase II promoter.	aga:AgaP_AGAP010423	IBA	biological_process
AGAP010423	GO:0007275	multicellular organism development	The biological process whose specific outcome is the progression of a multicellular organism over time from an initial condition (e.g. a zygote or a young adult) to a later condition (e.g. a multicellular animal or an aged adult).	aga:AgaP_AGAP010423	IEA	biological_process
AGAP010423	GO:0007165	signal transduction	The cellular process in which a signal is conveyed to trigger a change in the activity or state of a cell. Signal transduction begins with reception of a signal (e.g. a ligand binding to a receptor or receptor activation by a stimulus such as light), or for signal transduction in the absence of ligand, signal-withdrawal or the activity of a constitutively active receptor. Signal transduction ends…	aga:AgaP_AGAP010423	IEA	biological_process
AGAP010423	GO:0007259	receptor signaling pathway via JAK-STAT	Any process in which STAT proteins (Signal Transducers and Activators of Transcription) and JAK (Janus Activated Kinase) proteins convey a signal to trigger a change in the activity or state of a cell. The receptor signaling pathway via JAK-STAT begins with activation of a receptor and proceeeds through STAT protein activation by members of the JAK family of tyrosine kinases. STAT proteins dimeri…	aga:AgaP_AGAP010423	IBA	biological_process
AGAP010423	GO:0006357	regulation of transcription by RNA polymerase II	Any process that modulates the frequency, rate or extent of transcription mediated by RNA polymerase II.	aga:AgaP_AGAP010423	IBA	biological_process
AGAP011060	GO:0035556	intracellular signal transduction	The process in which a signal is passed on to downstream components within the cell, which become activated themselves to further propagate the signal and finally trigger a change in the function or state of the cell.		IBA	biological_process
AGAP011060	GO:0071902	positive regulation of protein serine/threonine kinase activity	Any process that increases the rate, frequency, or extent of protein serine/threonine kinase activity.		IEA	biological_process
AGAP011362	GO:0006325	chromatin organization	Any process that results in the specification, formation or maintenance of the physical structure of eukaryotic chromatin.		IBA	biological_process
AGAP011684	GO:0000413	protein peptidyl-prolyl isomerization	The modification of a protein by cis-trans isomerization of a proline residue.		IEA	biological_process
AGAP013199	GO:0007034	vacuolar transport	The directed movement of substances into, out of or within a vacuole.		IBA	biological_process
AGAP013199	GO:1902600	proton transmembrane transport	The directed movement of a proton across a membrane.		IEA	biological_process
AGAP013199	GO:0007035	vacuolar acidification	Any process that reduces the pH of the vacuole, measured by the concentration of the hydrogen ion.		IBA	biological_process
AGAP013199	GO:0006811	ion transport	The directed movement of charged atoms or small charged molecules into, out of or within a cell, or between cells, by means of some agent such as a transporter or pore.		IEA	biological_process
AGAP001701	GO:0005634	nucleus	A membrane-bounded organelle of eukaryotic cells in which chromosomes are housed and replicated. In most cells, the nucleus contains all of the cell's chromosomes except the organellar chromosomes, and is the site of RNA synthesis and processing. In some species, or in specialized cell types, RNA metabolism or DNA replication may be absent.	aga03013	IEA	cellular_component
AGAP001701	GO:0005634	nucleus	A membrane-bounded organelle of eukaryotic cells in which chromosomes are housed and replicated. In most cells, the nucleus contains all of the cell's chromosomes except the organellar chromosomes, and is the site of RNA synthesis and processing. In some species, or in specialized cell types, RNA metabolism or DNA replication may be absent.	aga03013	IBA	cellular_component
AGAP001767	GO:0005743	mitochondrial inner membrane	The inner, i.e. lumen-facing, lipid bilayer of the mitochondrial envelope. It is highly folded to form cristae.		IBA	cellular_component
AGAP001767	GO:0005739	mitochondrion	A semiautonomous, self replicating organelle that occurs in varying numbers, shapes, and sizes in the cytoplasm of virtually all eukaryotic cells. It is notably the site of tissue respiration.		IBA	cellular_component
AGAP001767	GO:0017087	mitochondrial processing peptidase complex	A protein complex consisting of a regulatory subunit (alpha-MPP) and a catalytic subunit (beta-MPP) that catalyzes the release of N-terminal targeting peptides from precursor proteins imported into the mitochondrion.		IBA	cellular_component
AGAP002069	GO:1990234	transferase complex	A protein complex capable of catalyzing the transfer of a group, e.g. a methyl group, glycosyl group, acyl group, phosphorus-containing, or other groups, from one compound (generally regarded as the donor) to another compound (generally regarded as the acceptor).		IBA	cellular_component
AGAP002346	GO:0005840	ribosome	An intracellular organelle, about 200 A in diameter, consisting of RNA and protein. It is the site of protein biosynthesis resulting from translation of messenger RNA (mRNA). It consists of two subunits, one large and one small, each containing only protein and RNA. Both the ribosome and its subunits are characterized by their sedimentation coefficients, expressed in Svedberg units (symbol: S). H…	aga03010	IEA	cellular_component
AGAP002346	GO:0005575	cellular_component	A location, relative to cellular compartments and structures, occupied by a macromolecular machine when it carries out a molecular function. There are two ways in which the gene ontology describes locations of gene products: (1) relative to cellular structures (e.g., cytoplasmic side of plasma membrane) or compartments (e.g., mitochondrion), and (2) the stable macromolecular complexes of which th…	aga03010	ND	cellular_component
AGAP002346	GO:0022627	cytosolic small ribosomal subunit	The small subunit of a ribosome located in the cytosol.	aga03010	IBA	cellular_component
AGAP002346	GO:0005840	ribosome	An intracellular organelle, about 200 A in diameter, consisting of RNA and protein. It is the site of protein biosynthesis resulting from translation of messenger RNA (mRNA). It consists of two subunits, one large and one small, each containing only protein and RNA. Both the ribosome and its subunits are characterized by their sedimentation coefficients, expressed in Svedberg units (symbol: S). H…	aga:AgaP_AGAP002346	IEA	cellular_component
AGAP002346	GO:0005575	cellular_component	A location, relative to cellular compartments and structures, occupied by a macromolecular machine when it carries out a molecular function. There are two ways in which the gene ontology describes locations of gene products: (1) relative to cellular structures (e.g., cytoplasmic side of plasma membrane) or compartments (e.g., mitochondrion), and (2) the stable macromolecular complexes of which th…	aga:AgaP_AGAP002346	ND	cellular_component
AGAP002346	GO:0022627	cytosolic small ribosomal subunit	The small subunit of a ribosome located in the cytosol.	aga:AgaP_AGAP002346	IBA	cellular_component
AGAP005098	GO:0000275	mitochondrial proton-transporting ATP synthase complex, catalytic sector F(1)	The catalytic sector of the mitochondrial hydrogen-transporting ATP synthase; it comprises the catalytic core and central stalk, and is peripherally associated with the mitochondrial inner membrane when the entire ATP synthase is assembled.	aga00190	IEA	cellular_component
AGAP005098	GO:0005743	mitochondrial inner membrane	The inner, i.e. lumen-facing, lipid bilayer of the mitochondrial envelope. It is highly folded to form cristae.	aga00190	IBA	cellular_component
AGAP005098	GO:0000275	mitochondrial proton-transporting ATP synthase complex, catalytic sector F(1)	The catalytic sector of the mitochondrial hydrogen-transporting ATP synthase; it comprises the catalytic core and central stalk, and is peripherally associated with the mitochondrial inner membrane when the entire ATP synthase is assembled.	aga01100	IEA	cellular_component
AGAP005098	GO:0005743	mitochondrial inner membrane	The inner, i.e. lumen-facing, lipid bilayer of the mitochondrial envelope. It is highly folded to form cristae.	aga01100	IBA	cellular_component
AGAP005558	GO:0005743	mitochondrial inner membrane	The inner, i.e. lumen-facing, lipid bilayer of the mitochondrial envelope. It is highly folded to form cristae.		IBA	cellular_component
AGAP005558	GO:0005739	mitochondrion	A semiautonomous, self replicating organelle that occurs in varying numbers, shapes, and sizes in the cytoplasm of virtually all eukaryotic cells. It is notably the site of tissue respiration.		IBA	cellular_component
AGAP005558	GO:0017087	mitochondrial processing peptidase complex	A protein complex consisting of a regulatory subunit (alpha-MPP) and a catalytic subunit (beta-MPP) that catalyzes the release of N-terminal targeting peptides from precursor proteins imported into the mitochondrion.		IBA	cellular_component
AGAP005981	GO:0005829	cytosol	The part of the cytoplasm that does not contain organelles but which does contain other particulate matter, such as protein complexes.	aga04141	IBA	cellular_component
AGAP005981	GO:0016020	membrane	A lipid bilayer along with all the proteins and protein complexes embedded in it an attached to it.	aga04141	IEA	cellular_component
AGAP006891	GO:0005747	mitochondrial respiratory chain complex I	A protein complex located in the mitochondrial inner membrane that forms part of the mitochondrial respiratory chain. It contains about 25 different polypeptide subunits, including NADH dehydrogenase (ubiquinone), flavin mononucleotide and several different iron-sulfur clusters containing non-heme iron. The iron undergoes oxidation-reduction between Fe(II) and Fe(III), and catalyzes proton transl…	aga00190	IBA	cellular_component
AGAP006891	GO:0005747	mitochondrial respiratory chain complex I	A protein complex located in the mitochondrial inner membrane that forms part of the mitochondrial respiratory chain. It contains about 25 different polypeptide subunits, including NADH dehydrogenase (ubiquinone), flavin mononucleotide and several different iron-sulfur clusters containing non-heme iron. The iron undergoes oxidation-reduction between Fe(II) and Fe(III), and catalyzes proton transl…	aga01100	IBA	cellular_component
AGAP007024	GO:0044613	nuclear pore central transport channel	The central substructure of the nuclear pore complex (NPC), through which nucleocytoplasmic transport of RNAs, proteins and small molecules occurs. The central transport channel is filled with FG-nucleoporins, which form a selective barrier and provide a series of binding sites for transporter proteins. Characterized S. cerevisiae FG-nucleoporins include Nup159p, Nup145Np, Nup116p, Nup100p, Nsp1p…		IBA	cellular_component
AGAP007630	GO:0016021	integral component of membrane	The component of a membrane consisting of the gene products and protein complexes having at least some part of their peptide sequence embedded in the hydrophobic region of the membrane.		IEA	cellular_component
AGAP007630	GO:0016020	membrane	A lipid bilayer along with all the proteins and protein complexes embedded in it an attached to it.		IEA	cellular_component
AGAP009572	GO:0005840	ribosome	An intracellular organelle, about 200 A in diameter, consisting of RNA and protein. It is the site of protein biosynthesis resulting from translation of messenger RNA (mRNA). It consists of two subunits, one large and one small, each containing only protein and RNA. Both the ribosome and its subunits are characterized by their sedimentation coefficients, expressed in Svedberg units (symbol: S). H…		IEA	cellular_component
AGAP009572	GO:0022627	cytosolic small ribosomal subunit	The small subunit of a ribosome located in the cytosol.		IBA	cellular_component
AGAP010182	GO:0080008	Cul4-RING E3 ubiquitin ligase complex	A ubiquitin ligase complex in which a cullin from the Cul4 family and a RING domain protein form the catalytic core; substrate specificity is conferred by an adaptor protein.		IBA	cellular_component
AGAP010423	GO:0005829	cytosol	The part of the cytoplasm that does not contain organelles but which does contain other particulate matter, such as protein complexes.	aga:AgaP_AGAP010423	IBA	cellular_component
AGAP010423	GO:0005634	nucleus	A membrane-bounded organelle of eukaryotic cells in which chromosomes are housed and replicated. In most cells, the nucleus contains all of the cell's chromosomes except the organellar chromosomes, and is the site of RNA synthesis and processing. In some species, or in specialized cell types, RNA metabolism or DNA replication may be absent.	aga:AgaP_AGAP010423	IBA	cellular_component
AGAP010423	GO:0005634	nucleus	A membrane-bounded organelle of eukaryotic cells in which chromosomes are housed and replicated. In most cells, the nucleus contains all of the cell's chromosomes except the organellar chromosomes, and is the site of RNA synthesis and processing. In some species, or in specialized cell types, RNA metabolism or DNA replication may be absent.	aga:AgaP_AGAP010423	IEA	cellular_component
AGAP010423	GO:0005737	cytoplasm	All of the contents of a cell excluding the plasma membrane and nucleus, but including other subcellular structures.	aga:AgaP_AGAP010423	IEA	cellular_component
AGAP011362	GO:0005634	nucleus	A membrane-bounded organelle of eukaryotic cells in which chromosomes are housed and replicated. In most cells, the nucleus contains all of the cell's chromosomes except the organellar chromosomes, and is the site of RNA synthesis and processing. In some species, or in specialized cell types, RNA metabolism or DNA replication may be absent.		IBA	cellular_component
AGAP011362	GO:0005634	nucleus	A membrane-bounded organelle of eukaryotic cells in which chromosomes are housed and replicated. In most cells, the nucleus contains all of the cell's chromosomes except the organellar chromosomes, and is the site of RNA synthesis and processing. In some species, or in specialized cell types, RNA metabolism or DNA replication may be absent.		IEA	cellular_component
AGAP013199	GO:0005765	lysosomal membrane	The lipid bilayer surrounding the lysosome and separating its contents from the cell cytoplasm.		IBA	cellular_component
AGAP013199	GO:0033179	proton-transporting V-type ATPase, V0 domain	A protein complex that forms part of a proton-transporting V-type ATPase and mediates proton transport across a membrane. The V0 complex consists of at least four different subunits (a,c,d and e); six or more c subunits form a proton-binding rotor ring.		IEA	cellular_component
AGAP013199	GO:0016471	vacuolar proton-transporting V-type ATPase complex	A proton-transporting two-sector ATPase complex found in the vacuolar membrane, where it acts as a proton pump to mediate acidification of the vacuolar lumen.		IBA	cellular_component
AGAP013199	GO:0005769	early endosome	A membrane-bounded organelle that receives incoming material from primary endocytic vesicles that have been generated by clathrin-dependent and clathrin-independent endocytosis; vesicles fuse with the early endosome to deliver cargo for sorting into recycling or degradation pathways.		IBA	cellular_component
AGAP013199	GO:0033181	plasma membrane proton-transporting V-type ATPase complex	A proton-transporting two-sector ATPase complex found in the plasma membrane.		IBA	cellular_component
AGAP013199	GO:0005623	obsolete cell	OBSOLETE. The basic structural and functional unit of all organisms. Includes the plasma membrane and any external encapsulating structures such as the cell wall and cell envelope.		IEA	cellular_component
AGAP011060	GO:0023014	GO_0023014	Go 0023014		IBA	go
AGAP001701	GO:0031386	protein tag	A molecular function exhibited by a protein that is covalently attached (AKA tagged or conjugated) to another protein where it acts as a marker, recognized by the cellular apparatus to target the tagged protein for some cellular process such as modification, sequestration, transport or degradation.	aga03013	IBA	molecular_function
AGAP001701	GO:0005515	protein binding	Interacting selectively and non-covalently with any protein or protein complex (a complex of two or more proteins that may include other nonprotein molecules).	aga03013	IEA	molecular_function
AGAP001701	GO:0044389	ubiquitin-like protein ligase binding	Interacting selectively and non-covalently with a ubiquitin-like protein ligase, such as ubiquitin-ligase.	aga03013	IBA	molecular_function
AGAP001767	GO:0004222	metalloendopeptidase activity	Catalysis of the hydrolysis of internal, alpha-peptide bonds in a polypeptide chain by a mechanism in which water acts as a nucleophile, one or two metal ions hold the water molecule in place, and charged amino acid side chains are ligands for the metal ions.		IEA	molecular_function
AGAP001767	GO:0046872	metal ion binding	Interacting selectively and non-covalently with any metal ion.		IEA	molecular_function
AGAP001767	GO:0004222	metalloendopeptidase activity	Catalysis of the hydrolysis of internal, alpha-peptide bonds in a polypeptide chain by a mechanism in which water acts as a nucleophile, one or two metal ions hold the water molecule in place, and charged amino acid side chains are ligands for the metal ions.		IBA	molecular_function
AGAP002069	GO:0016740	transferase activity	Catalysis of the transfer of a group, e.g. a methyl group, glycosyl group, acyl group, phosphorus-containing, or other groups, from one compound (generally regarded as the donor) to another compound (generally regarded as the acceptor). Transferase is the systematic name for any enzyme of EC class 2.		IEA	molecular_function
AGAP002069	GO:0004659	prenyltransferase activity	Catalysis of the transfer of a prenyl group from one compound (donor) to another (acceptor).		IBA	molecular_function
AGAP002346	GO:0003735	structural constituent of ribosome	The action of a molecule that contributes to the structural integrity of the ribosome.	aga03010	IBA	molecular_function
AGAP002346	GO:0003735	structural constituent of ribosome	The action of a molecule that contributes to the structural integrity of the ribosome.	aga03010	IEA	molecular_function
AGAP002346	GO:0048027	mRNA 5'-UTR binding	Interacting selectively and non-covalently with the 5' untranslated region of an mRNA molecule.	aga03010	IBA	molecular_function
AGAP002346	GO:0070181	small ribosomal subunit rRNA binding	Interacting selectively and non-covalently with the small ribosomal subunit RNA (SSU rRNA), a constituent of the small ribosomal subunit. In S. cerevisiae, this is the 18S rRNA.	aga03010	IBA	molecular_function
AGAP002346	GO:0003674	molecular_function	A molecular process that can be carried out by the action of a single macromolecular machine, usually via direct physical interactions with other molecular entities. Function in this sense denotes an action, or activity, that a gene product (or a complex) performs. These actions are described from two distinct but related perspectives: (1) biochemical activity, and (2) role as a component in a la…	aga03010	ND	molecular_function
AGAP002346	GO:0003735	structural constituent of ribosome	The action of a molecule that contributes to the structural integrity of the ribosome.	aga:AgaP_AGAP002346	IBA	molecular_function
AGAP002346	GO:0003735	structural constituent of ribosome	The action of a molecule that contributes to the structural integrity of the ribosome.	aga:AgaP_AGAP002346	IEA	molecular_function
AGAP002346	GO:0048027	mRNA 5'-UTR binding	Interacting selectively and non-covalently with the 5' untranslated region of an mRNA molecule.	aga:AgaP_AGAP002346	IBA	molecular_function
AGAP002346	GO:0070181	small ribosomal subunit rRNA binding	Interacting selectively and non-covalently with the small ribosomal subunit RNA (SSU rRNA), a constituent of the small ribosomal subunit. In S. cerevisiae, this is the 18S rRNA.	aga:AgaP_AGAP002346	IBA	molecular_function
AGAP002346	GO:0003674	molecular_function	A molecular process that can be carried out by the action of a single macromolecular machine, usually via direct physical interactions with other molecular entities. Function in this sense denotes an action, or activity, that a gene product (or a complex) performs. These actions are described from two distinct but related perspectives: (1) biochemical activity, and (2) role as a component in a la…	aga:AgaP_AGAP002346	ND	molecular_function
AGAP004901	GO:0004672	protein kinase activity	Catalysis of the phosphorylation of an amino acid residue in a protein, usually according to the reaction: a protein + ATP = a phosphoprotein + ADP.		IEA	molecular_function
AGAP004901	GO:0005524	ATP binding	Interacting selectively and non-covalently with ATP, adenosine 5'-triphosphate, a universally important coenzyme and enzyme regulator.		IEA	molecular_function
AGAP004901	GO:0106310	protein serine kinase activity	Catalysis of the reactions: ATP + protein serine = ADP + protein serine phosphate.		IEA	molecular_function
AGAP004901	GO:0106311	protein threonine kinase activity	Catalysis of the reactions: ATP + protein threonine = ADP + threonine phosphate.		IEA	molecular_function
AGAP005098	GO:0046933	proton-transporting ATP synthase activity, rotational mechanism	Enables the synthesis of ATP from ADP and phosphate by the transfer of protons from one side of a membrane to the other by a rotational mechanism driven by a gradient according to the reaction: ADP + H2O + phosphate + H+(in) = ATP + H+(out).	aga00190	IEA	molecular_function
AGAP005098	GO:0046933	proton-transporting ATP synthase activity, rotational mechanism	Enables the synthesis of ATP from ADP and phosphate by the transfer of protons from one side of a membrane to the other by a rotational mechanism driven by a gradient according to the reaction: ADP + H2O + phosphate + H+(in) = ATP + H+(out).	aga00190	IBA	molecular_function
AGAP005098	GO:0046933	proton-transporting ATP synthase activity, rotational mechanism	Enables the synthesis of ATP from ADP and phosphate by the transfer of protons from one side of a membrane to the other by a rotational mechanism driven by a gradient according to the reaction: ADP + H2O + phosphate + H+(in) = ATP + H+(out).	aga01100	IEA	molecular_function
AGAP005098	GO:0046933	proton-transporting ATP synthase activity, rotational mechanism	Enables the synthesis of ATP from ADP and phosphate by the transfer of protons from one side of a membrane to the other by a rotational mechanism driven by a gradient according to the reaction: ADP + H2O + phosphate + H+(in) = ATP + H+(out).	aga01100	IBA	molecular_function
AGAP005558	GO:0003824	catalytic activity	Catalysis of a biochemical reaction at physiological temperatures. In biologically catalyzed reactions, the reactants are known as substrates, and the catalysts are naturally occurring macromolecular substances known as enzymes. Enzymes possess specific binding sites for substrates, and are usually composed wholly or largely of protein, but RNA that has catalytic activity (ribozyme) is often also…		IEA	molecular_function
AGAP005558	GO:0046872	metal ion binding	Interacting selectively and non-covalently with any metal ion.		IEA	molecular_function
AGAP005558	GO:0004222	metalloendopeptidase activity	Catalysis of the hydrolysis of internal, alpha-peptide bonds in a polypeptide chain by a mechanism in which water acts as a nucleophile, one or two metal ions hold the water molecule in place, and charged amino acid side chains are ligands for the metal ions.		IBA	molecular_function
AGAP005981	GO:0031072	heat shock protein binding	Interacting selectively and non-covalently with a heat shock protein, any protein synthesized or activated in response to heat shock.	aga04141	IEA	molecular_function
AGAP005981	GO:0051082	unfolded protein binding	Interacting selectively and non-covalently with an unfolded protein.	aga04141	IEA	molecular_function
AGAP005981	GO:0005524	ATP binding	Interacting selectively and non-covalently with ATP, adenosine 5'-triphosphate, a universally important coenzyme and enzyme regulator.	aga04141	IEA	molecular_function
AGAP005981	GO:0046872	metal ion binding	Interacting selectively and non-covalently with any metal ion.	aga04141	IEA	molecular_function
AGAP005981	GO:0030544	Hsp70 protein binding	Interacting selectively and non-covalently with Hsp70 proteins, any of a group of heat shock proteins around 70kDa in size.	aga04141	IEA	molecular_function
AGAP006891	GO:0048038	quinone binding	Interacting selectively and non-covalently with a quinone, any member of a class of diketones derivable from aromatic compounds by conversion of two CH groups into CO groups with any necessary rearrangement of double bonds.	aga00190	IEA	molecular_function
AGAP006891	GO:0016651	oxidoreductase activity, acting on NAD(P)H	Catalysis of an oxidation-reduction (redox) reaction in which NADH or NADPH acts as a hydrogen or electron donor and reduces a hydrogen or electron acceptor.	aga00190	IEA	molecular_function
AGAP006891	GO:0051287	NAD binding	Interacting selectively and non-covalently with nicotinamide adenine dinucleotide, a coenzyme involved in many redox and biosynthetic reactions; binding may be to either the oxidized form, NAD+, or the reduced form, NADH.	aga00190	IEA	molecular_function
AGAP006891	GO:0008137	NADH dehydrogenase (ubiquinone) activity	Catalysis of the reaction: NADH + ubiquinone + 5 H(+)(in) <=> NAD(+) + ubiquinol + 4 H(+)(out).	aga00190	IBA	molecular_function
AGAP006891	GO:0048038	quinone binding	Interacting selectively and non-covalently with a quinone, any member of a class of diketones derivable from aromatic compounds by conversion of two CH groups into CO groups with any necessary rearrangement of double bonds.	aga01100	IEA	molecular_function
AGAP006891	GO:0016651	oxidoreductase activity, acting on NAD(P)H	Catalysis of an oxidation-reduction (redox) reaction in which NADH or NADPH acts as a hydrogen or electron donor and reduces a hydrogen or electron acceptor.	aga01100	IEA	molecular_function
AGAP006891	GO:0051287	NAD binding	Interacting selectively and non-covalently with nicotinamide adenine dinucleotide, a coenzyme involved in many redox and biosynthetic reactions; binding may be to either the oxidized form, NAD+, or the reduced form, NADH.	aga01100	IEA	molecular_function
AGAP006891	GO:0008137	NADH dehydrogenase (ubiquinone) activity	Catalysis of the reaction: NADH + ubiquinone + 5 H(+)(in) <=> NAD(+) + ubiquinol + 4 H(+)(out).	aga01100	IBA	molecular_function
AGAP009572	GO:0003735	structural constituent of ribosome	The action of a molecule that contributes to the structural integrity of the ribosome.		IBA	molecular_function
AGAP009572	GO:0003735	structural constituent of ribosome	The action of a molecule that contributes to the structural integrity of the ribosome.		IEA	molecular_function
AGAP010182	GO:0005515	protein binding	Interacting selectively and non-covalently with any protein or protein complex (a complex of two or more proteins that may include other nonprotein molecules).		IEA	molecular_function
AGAP010423	GO:0000978	RNA polymerase II cis-regulatory region sequence-specific DNA binding	Interacting selectively and non-covalently with a specific upstream regulatory DNA sequence (transcription factor recognition sequence or binding site) located in cis relative to the transcription start site (i.e., on the same strand of DNA) of a gene transcribed by RNA polymerase II.	aga:AgaP_AGAP010423	IBA	molecular_function
AGAP010423	GO:0001228	DNA-binding transcription activator activity, RNA polymerase II-specific	A DNA-binding transcription factor activity that activates or increases transcription of specific gene sets transcribed by RNA polymerase II.	aga:AgaP_AGAP010423	IBA	molecular_function
AGAP010423	GO:0003677	DNA binding	Any molecular function by which a gene product interacts selectively and non-covalently with DNA (deoxyribonucleic acid).	aga:AgaP_AGAP010423	IEA	molecular_function
AGAP010423	GO:0003700	DNA-binding transcription factor activity	A transcription regulator activity that modulates transcription of gene sets via selective and non-covalent binding to a specific double-stranded genomic DNA sequence (sometimes referred to as a motif) within a cis-regulatory region. Regulatory regions include promoters (proximal and distal) and enhancers. Genes are transcriptional units, and include bacterial operons.	aga:AgaP_AGAP010423	IEA	molecular_function
AGAP010423	GO:0000981	DNA-binding transcription factor activity, RNA polymerase II-specific	A DNA-binding transcription factor activity that modulates the transcription of specific gene sets transcribed by RNA polymerase II.	aga:AgaP_AGAP010423	IBA	molecular_function
AGAP011060	GO:0043539	protein serine/threonine kinase activator activity	Binds to and increases the activity of a protein serine/threonine kinase.		IBA	molecular_function
AGAP011684	GO:0003755	peptidyl-prolyl cis-trans isomerase activity	Catalysis of the reaction: peptidyl-proline (omega=180) = peptidyl-proline (omega=0).		IEA	molecular_function
AGAP011684	GO:0005515	protein binding	Interacting selectively and non-covalently with any protein or protein complex (a complex of two or more proteins that may include other nonprotein molecules).		IEA	molecular_function
AGAP013199	GO:0015078	proton transmembrane transporter activity	Enables the transfer of a proton from one side of a membrane to the other.		IEA	molecular_function
AGAP013199	GO:0046961	proton-transporting ATPase activity, rotational mechanism	Enables the transfer of protons from one side of a membrane to the other according to the reaction: ATP + H2O + H+(in) = ADP + phosphate + H+(out), by a rotational mechanism.		IBA	molecular_function
AGAP013199	GO:0008553	P-type proton-exporting transporter activity	Enables the transfer of protons from one side of a membrane to the other according to the reaction: ATP + H2O + H+(in) -> ADP + phosphate + H+(out). These transporters use a phosphorylative mechanism, which have a phosphorylated intermediate state during the ion transport cycle.		IBA	molecular_function
AGAP028116	GO:0005515	protein binding	Interacting selectively and non-covalently with any protein or protein complex (a complex of two or more proteins that may include other nonprotein molecules).		IEA	molecular_function
