# Supplementary material for: Retrogene Duplication and Expression Patterns Shaped by the Evolution of Sex Chromosomes in Malaria Mosquitoes
Source: Genes (Basel). 2022 May 28;13(6):968. doi: 10.3390/genes13060968 (PMC9222922; doi:10.3390/genes13060968)
Supplement: Supplementary file 1 [file genes-13-00968-s001.zip › Table S8.xlsx]

## Sheet: Sheet1
Table S8. KEGG enrichment result for An. gambiae retrogenes functions with clusterProfiler v4.0.
geneID	ID	Description	GeneRatio	BgRatio	pvalue	p.adjust	qvalue	Count
AGAP006891	aga00190	Oxidative phosphorylation	3 out of 9	114 out of 2967	0.00391785	0.0313428	0.0288683	3
AGAP005098
AGAP013199
