# Supplementary material for: Retrogene Duplication and Expression Patterns Shaped by the Evolution of Sex Chromosomes in Malaria Mosquitoes
Source: Genes (Basel). 2022 May 28;13(6):968. doi: 10.3390/genes13060968 (PMC9222922; doi:10.3390/genes13060968)
Supplement: Supplementary file 1 [file genes-13-00968-s001.zip › Table S9.xlsx]

## Sheet: Table S9
Table S9. Selection analyses for molecular evolution of parental genes and retrogenes.
Retrogene	PS	Retrogene_chr	Parental_gene	Parental gene_chr	Branch-site model (An. gambiae)		Zhang's OBSM
					Retrogene	Parental_gene
					pvalue	pvalue	Optimal_Model	pvalue	R_dN/dS	R_dS	P_dN/dS	P_dS	Internal_Positive_Selection	External_Positive_Selection	Positive_Selection (Parental or Retro)
AGAP004901	PS1	2L	AGAP000627	X	1	1	3-RM	0.00189	0.249619	0.019408	0.00830571	0.006643	NO	NO	NO
AGAP011684	PS1	3L	AGAP000725	X	0.5933	0.999	5-RM	1.74502e-06	1.28253	0.009587	0.0958675	5e-06	NO	R-gambiae	Retrogene
AGAP009948	PS1	3R	AGAP006895	2L	0.8739	1	ORM	NA	0.1673	NA	0.1673	NA	NO	NO	NO
AGAP011060	PS2	3L	AGAP000812	X	1	1	TRM-17	0.00302985	0.0234209	0.02371	0.0234209	0.0075	NO	NO	NO
AGAP005098	PS4	2L	AGAP000260	X	0.9989	1	3-RM	0.0137405	0.288531	3e-06	0.288531	3e-06	NO	NO	NO
AGAP006891	PS4	2L	AGAP000794	X	0.9989	0.996	13-RM	0.0375962	0.0356496	0.022498	0.0356496	0.007671	NO	NO	NO
AGAP001701	PS4	2R	AGAP000852	X	1	1	TRM-19	0.0049529	0.00494845	6e-06	0.00494845	6e-06	((P-christyi , (P-gambiae, (P-arabiensis, P-quadriannulatus))), P-epiroticus )	NO	Parental
AGAP001767	PS4	2R	AGAP000935	X	0.9453	1	8-RM	0.0169982	0.059477	0.0107	0.059477	0.039946	NO	R-coluzzii	Retrogene
AGAP002069	PS4	2R	AGAP000591	X	1	1	11-RM	1.53042e-11	0.0407702	0.016664	0.0407702	0.025598	NO	NO	NO
AGAP010423	PS4	3L	AGAP000099	X	0.01321	0.996	14-RM	4.14124e-09	0.0344379	0.022593	0.0344379	0.007712	NO	R-merus	Retrogene
AGAP007024	PS5	2L	AGAP000498	X	0.9984	1	ORM	NA	0.0278	NA	0.0278	NA	NO	NO	NO
AGAP007630	PS5	2L	AGAP000669	X	0.9984	1	3-RM	0.00258047	0.122356	5e-06	0.122356	5e-06	NO	NO	NO
AGAP002346	PS5	2R	AGAP000655	X	1	1	TRM-20	0.0383507	0.0001	5e-06	0.0001	0.014945	NO	NO	NO
AGAP011362	PS5	3L	AGAP028592	X	0.9989	0.998	10-RM	0.0496	0.122356	5e-06	0.122356	5e-06	Yes	NO	Both
AGAP010182	PS5	3R	AGAP000200	X	0.9989	0.98	9-RM	0.00805715	0.113552	0.014995	0.113552	0.007928	(P-coluzzii,P-gambiae)	NO	Parental
AGAP028116	PS5	3R	AGAP000951	X	1	1	4-RM	0.00174565	0.0552411	0.101315	0.0552411	0.008272	NO	NO	NO
AGAP005423	PS6	2L	AGAP008816	3R	0.9947	1	3-RM	0.0170004	0.0115254	6e-06	0.0115254	0.060283	((P-dirus,P-farauti),((P-stephensi,(P-funestus, P-minimus)),(P-epiroticus,((P-merus,(P-arabiensis,P-melas)),(P-quadriannulatus,(P-coluzzii,P-gambiae))))))	NO	Parental
AGAP003091	PS6	2R	AGAP008667	3R	0.9975	0.998	3-RM	0.015291	0.0107712	8e-06	0.0107712	8e-06	R-christyi; (P-atroparvus, P-sinensis)	NO	Both
AGAP009444	PS6	3R	AGAP004723	2L	1	0.999	ORM	NA	0.0313	NA	0.0313	NA	NO	NO	NO
AGAP009572	PS6	3R	AGAP000541	X	1	0.997	3-RM	0.0390398	0.0170317	0.021759	0.0170317	8e-06	NO	NO	NO
AGAP005558	PS7	2L	AGAP000935	X	0.9872	1	5-RM	6.05195e-06	0.0509902	0.009588	0.0509902	0.046263	((R-atroparvus,R-sinensis),((P-atroparvus,(P-stephensi,((P-gambiae,(P-arabiensis,P-quadriannulatus)),(P-christyi,P-epiroticus)))),(R-albimanus,R-darlingi)))	NO	Both
AGAP005981	PS7	2L	AGAP000008	X	0.9939	0.999	10-RM	0.0394008	0.0630077	6e-06	0.0001	0.055828	NO	NO	NO
AGAP001384	PS7	2R	AGAP008039	3R	0.998	1	9-RM	0.0240171	0.0566192	6e-06	0.0566192	0.012705	Yes	NO	Both
AGAP003106	PS7	2R	AGAP009791	3R	0.9924	0.998	8-RM	0.0066402	0.0474167	0.015509	0.0474167	0.006221	(R-atroparvus,((R-dirus,R-farauti),((R-stephensi,(R-funestus,R-minimus)),(R-epiroticus,(R-arabiensis,(R-merus,(R-quadriannulatus,(R-gambiae,R-coluzzii))))))))	NO	Retrogene
AGAP013199	PS7	2R	AGAP000721	X	1	0.996	8-RM	0.000227277	0.0708049	0.025042	0.0708049	5e-06	NO	NO	NO
AGAP011630	PS7	3L	AGAP003713	2R	0.9975	1	9-RM	0.00252476	0.0704465	0.013429	0.0704465	0.009678	(P-culex,(((R-albimanus,(((R-stephensi,(R-culicifacies,R-minimus)0.070447)0.070447,(R-epiroticus,(R-merus7,(R-quadriannulatus,((R-gambiae,(R-coluzzii,R-arabiensis)),R-melas))))),(R-farauti,R-dirus))),R-sinensis),R-atroparvus))	NO	Both
AGAP012315	PS7	3L	AGAP001198	2R	1	1	4-RM	0.0323396	0.197077	0.038382	0.197077	0.010074	(R-albimanus,((R-dirus,R-farauti),(((R-coluzzii,(R-gambiae,R-merus)),(R-christyi,R-epiroticus)),(R-stephensi,(R-funestus,(R-culicifacies,R-minimus))))))	NO	Retrogene
AGAP009076	PS7	3R	AGAP002370	2R	1	0.998	3-RM	2.11541e-05	0.0448307	0.022834	0.448307	0.007848	(R-atroparvus,((R-dirus,R-farauti),(((R-melas,(R-merus,(R-quadriannulatus,(R-arabiensis,(R-gambiae,R-coluzzii))))),(R-christyi,R-epiroticus)),(R-stephensi,(R-funestus,(R-culicifacies,R-minimus))))))	NO	Retrogene
AGAP005197	PS8	2L	AGAP000145	X	1	0.998	5-RM	0.00229755	0.00700995	5e-06	0.00700995	5e-06	(R-merus,(R-arabiensis,((R-coluzzii,R-gambiae),R-quadriannulatus))); P-arabiensis; P-culicifacies; P-atroparvus	NO	Both
AGAP007020	PS8	2L	AGAP011824	3L	1	0.994	TRM-24	0.00425781	0.0353185	0.038834	0.0353185	0.010972	NO	NO	NO
AGAP007107	PS8	2L	AGAP010239	3R	0.9989	1	4-RM	0.000148035	0.0230569	0.009329	0.0230569	0.01611	(R-atroparvus,R-sinensis)	NO	Retrogene
AGAP001299	PS8	2R	AGAP011723	3L	0.998	1	8-RM	0.0398387	0.0202448	0.005247	0.0202448	0.011403	((P-atroparvus,P-sinensis),((P-gambiae,((P-arabiensis,(P-merus,P-quadriannulatus)),P-coluzzii)),((P-dirus,P-farauti),(P-epiroticus,(P-stephensi,(P-funestus,(P-culicifacies,P-minimus)))))));	NO	Parental
AGAP001403	PS8	2R	AGAP012415	3L	1	1	3-RM	0.0268737	0.0824798	0.017237	0.0824798	0.016219	NO	NO	NO
AGAP011054	PS8	3L	AGAP007543	2L	0.9989	1	16-RM	0.0230417	0.031103	0.008666	0.031103	0.024405	NO	NO	NO
AGAP011515	PS8	3L	AGAP001676	2R	0.9961	1	4-RM	0.0374876	0.00092954	0.00708	0.00092954	0.015824	NO	NO	NO
AGAP008909	PS8	3R	AGAP012962	2R	1	0.998	6-RM	0.0367145	0.0371015	0.010175,	0.0371015	6e-06	NO	NO	NO
AGAP009701	PS8	3R	AGAP006997	2L	0.9959	1	16-RM	0.000120296	0.0591571	0.017994	0.0591571	0.039007	((P-culex,((P-albimanus,P-darlingi),((P-atroparvus,P-sinensis),((P-dirus,P-farauti),((P-stephensi,(P-funestus,(P-culicifacies,P-minimus))),(((P-quadriannulatus,(P-melas,((P-arabiensis,P-coluzzii),P-merus))),P-gambiae)0.059157,(P-epiroticus,P-christyi))))))),(R-albimanus,R-darlingi))	NO	Both
AGAP000079	PS8	X	AGAP004718	2L	0.9972	NA	NA	NA	NA	NA	NA	NA	NO	NO	NO
AGAP006104	PS9	2L	AGAP009128	3R	0.9989	0.949	9-RM	0.0223092	0.036123	0.017839	0.036123	0.032128	(R-aedes,((((R-dirus,R-farauti),(((R-maculatus,R-stephensi),(R-funestus,(R-culicifacies,R-minimus))),(R-christyi,R-epiroticus))),((R-melas,R-merus),(R-gambiae,(R-quadriannulatus,(R-arabiensis,R-coluzzii))))),(R-sinensis,R-atroparvus)))	NO	Retrogene
AGAP009660	PS9	3R	AGAP007722	2L	0.9966	1	6-RM	0.029106	0.0347057	5e-06	0.0347057	5e-06	Yes	NO	Both
Note: R_dN/dS, R_dS, P_dN/dS, P_dS indicate dN/dS and dS for parental genes and retrogenes, respectively. "Internal_Positive_Selection" denotes the positive selection in internal/ancestral branches, while the "External_Positive_Selection" shows the positive selection at external/extant branches. The "Positive_Selection (Parental or Retro)" shows the whether the positively selected gene groups are…

## Sheet: parental
ParentalGene	BR	Chr	FRM		TRM			BSM	SM
			pvalue	gambiae ω	pvalue	foregroundω	backgroundω	pvalue	M0-M3	M1a-M2a	M7-M8	M8-M8a
01.AGAP000008	BR7	X	3.21e-05	0.0001	0.01002	0.0001	0.0753316	0.9989	0	1	0.208	0.4932
02.AGAP000099	BR4	X	2.673e-13	0.0323035	0.8959	0.0351454	0.0388796	0.9955	0	1	1.266e-09	0.1237
03.AGAP000145	BR8	X	0	0.0001	0.9984	0.182774	0.117938	0.9984	0	1	0.9998	0.6273
04.AGAP000200	BR5	X	0.02364	0.0001	0.328	0.0001	0.195329	0.9798	0	1	0.9989	0.5803
05.AGAP000260	BR4	X	0.02849	0.0001	0.3582	0.0001	0.178612	1	9.573e-09	0.09792	0.08758	0.03277
06.AGAP000498	BR5	X	0.7168	0.0001	0.5978	0.0001	0.02285	1	1.381e-10	1	0.9987	0.3587
07.AGAP000541	BR6	X	0.2869	0.795035	0.9925	0.844545	0.0209163	0.9968	0.0001146	1	0.999	0.3656
08.AGAP000591	BR4	X	0.5213	0.0001	0.8029	0.0001	0.00282722	1	1	0.9985	0.9983	0.7615
09.AGAP000627	BR1	X	0.9201	0.0001	0.8162	0.0001	0.00483239	1	1.865e-12	1	1.638e-05	0.8804
10.AGAP000655	BR5	X	1	0.0001	1	0.0001	0.0001	1	0.9991	0.9986	0.9986	0.9968
11.AGAP000669	BR5	X	0.3829	0.0001	0.997	0.0001	0.0202716	1	0.007332	0.6881	0.06705	0.3881
12.AGAP000721	BR7	X	1.239e-05	0.0001	0.9828	1.13687	0.00580832	0.9964	0.0001272	0.9966	0.9965	0.6916
13.AGAP000725	BR1	X	0.6288	0.860357	0.9946	0.0001	0.0387891	0.9989	0.033	1	0.9999	0.8993
14.AGAP000794	BR4	X	0.05715	0.0001	0.566	0.0001	0.0136785	0.9959	0	1	0.008194	0.5664
15.AGAP000812	BR2	X	0.9012	0.0001	0.8616	0.0001	0.00302494	1	1	0.999	0.999	0.9779
16.AGAP000852	BR4	X	0.2562	0.0001	0.998	0.0001	0.0110867	1	0.1075	1	0.9995	0.5948
17.AGAP000935	BR4	X	0.3182	0.0001	0.1805	0.0001	0.0127007	1	3.991e-06	1	0.9998	0.7502
18.AGAP000935	BR7	X	0.3184	0.0001	0.1805	0.0001	0.0127007	1	3.991e-06	1	0.9998	0.7502
19.AGAP000951	BR5	X	0.2063	0.0001	0.7225	0.0001	0.0147576	1	5.479e-06	1	0.9982	0.8336
20.AGAP001198	BR7	2R	0.04938	0.0001	0.05373	0.0001	0.193612	1	0	0.499	0.4163	0.1783
21.AGAP001676	BR8	2R	1	0.0001	1	0.0001	0.0001	1	0.9953	0.9981	0.998	0.9904
22.AGAP002370	BR7	2R	0.000777	0.0001	0.1914	0.0001	0.035862	0.9977	0	1	0.9983	0.7153
23.AGAP003713	BR7	2R	0.8624	0.0001	0.5452	0.0001	0.0561416	1	1.221e-15	1	0.9994	0.533
24.AGAP004718	BR8	2L
25.AGAP004723	BR6	2L	0.1881	0.831203	0.9989	0.885623	0.0378856	0.9989	0	1	0.9993	0.5887
26.AGAP006895	BR1	2L	1	0.0001	1	0.0001	0.0001	1	1	0.9998	0.9998	0.9989
27.AGAP006997	BR8	2L	3.262e-05	0.104554	0.8987	0.0947871	0.0894915	1	0	1	0.913	0.3075
28.AGAP007543	BR8	2L	0.2974	0.0001	0.3589	0.0001	0.03938	1	0	1	0.0008723	0.3115
29.AGAP007722	BR9	2L	0.08788	0.0001	0.7065	0.0001	0.026757	1	0	1	0.9983	0.1273
30.AGAP008039	BR7	3R	0.2393	0.0001	0.5069	0.0001	0.0616956	1	0	1	0.9999	0.4662
31.AGAP008667	BR6	3R	5.797e-06	0.0001	0.6466	0.00069309	0.0295385	0.998	0	1	0.1227	0.3714
32.AGAP008816	BR6	3R	0.908	0.0001	0.573	0.0001	0.0132044	1	1.733e-08	1	0.9991	0.6739
33.AGAP009128	BR9	3R	0.5397	0.299752	0.1378	0.284328	0.0751627	0.9485	0	0.9997	0.0035	0.5548
34.AGAP009791	BR7	3R	0.0137	0.0001	0.3148	0.0001	0.0391769	0.998	0	0.3036	1.689e-06	0.007179
35.AGAP010239	BR8	3R	0.9257	0.0001	0.7251	0.0001	0.0109721	1	7.243e-06	0.9971	0.9981	0.5043
36.AGAP011723	BR8	3L	0.4558	0.0001	0.1275	4.92144	0.0236219	1	0	1	0.9959	0.09196
37.AGAP011824	BR8	3L	0.04679	0.0001	4.611e-05	0.0001	0.0157329	0.9935	6.672e-14	1	0.9979	0.524
38.AGAP012415	BR8	3L	0.1707	0.174603	0.6926	0.173413	0.104999	1	0	1	0.9999	0.7915
39.AGAP012962	BR8	2R	0.09082	0.0001	0.9918	0.81625	0.0236837	0.9984	0.002297	1	0.9993	0.7366
40.AGAP028592	BR5	X	0.128	0.066493	0.5776	0.0765772	0.146425	0.998	0	1	0.01969	0.156

## Sheet: retro
RetroGene	BR	Chr	FRM		TRM			BSM	SM
			pvalue	gambiae ω	pvalue	foregroundω	backgroundω	pvalue	M0-M3	M1a-M2a	M7-M8	M8-M8a
01.AGAP000079	BR8	X	8.553e-07	0.0001	0.6341	0.0001	0.00540978	0.9972	4.935e-09	1	0.9986	0.3659
02.AGAP001299	BR8	2R	0.000122	0.0001	0.7624	0.0001	0.0110219	0.998	0	1	0.3089	0.1186
03.AGAP001384	BR7	2R	1.036e-05	0.88469	0.9917	0.96345	0.0180446	0.998	2.422e-05	1	0.9989	0.6104
04.AGAP001403	BR8	2R	0.003985	0.0001	0.274	0.0001	0.0526115	1	0	1	0.9983	0.7835
05.AGAP001701	BR4	2R	0.9999	0.0001	1	0.0001	0.00570945	1	0.3792	1	0.9991	0.6102
06.AGAP001767	BR4	2R	2.053e-07	0.0844003	0.9675	0.105203	0.100547	0.9453	3.767e-11	1	0.07449	0.1365
07.AGAP002069	BR4	2R	0.05432	0.0984521	0.9328	0.101086	0.0939729	1	0	0.8836	0.001242	0.934
08.AGAP002346	BR5	2R	1	0.617886	0.9953	1.00152	0.0001	1	0.999	0.9986	0.9986	0.9968
09.AGAP003091	BR6	2R	0.03677	0.0001	0.9935	1.00149	0.0428928	0.9975	3.644e-06	1	0.9998	0.638
10.AGAP003106	BR7	2R	0.0005558	0.166506	0.1151	0.176117	0.0653671	0.9924	0	1	0.0001469	0.3128
11.AGAP004901	BR1	2L	0.8668	999	0.8668	0.0001	999	1	1	1	1	0.9945
12.AGAP005098	BR4	2L	0.3783	0.0001	0.992	0.0001	0.173295	0.9989	0.07704	1	1	0.8852
13.AGAP005197	BR8	2L	1	0.0001	0.9989	0.0001	0.00260349	1	0.01414	0.9987	0.9985	0.3513
14.AGAP005423	BR6	2L	0.366	0.0001	0.806	0.0001	0.00683316	0.9947	0.0001817	1	0.9975	0.2752
15.AGAP005558	BR7	2L	0.0001755	0.10791	0.6689	0.107928	0.0626507	0.9872	0	1	1	0.6191
17.AGAP006104	BR9	2L	0.001351	0.0001	0.3759	0.0001	0.0280484	0.9989	1.11e-16	1	0.2143	0.654
18.AGAP006891	BR4	2L	0.1701	0.0001	0.1505	0.0001	0.0581289	0.9989	0	0.9186	0.3416	0.6257
19.AGAP007020	BR8	2L	0.4661	0.0443997	0.9835	0.043845	0.0448369	1	0	0.9161	0.01203	0.04039
20.AGAP007024	BR5	2L	0.625	0.0001	0.7304	0.0001	0.0118096	0.9984	0.01691	1	0.9997	0.4213
21.AGAP007107	BR8	2L	1.931e-06	0.0001	0.2845	0.0001	0.0366935	0.9989	0	1	0.9988	0.5561
22.AGAP007630	BR5	2L	0.7867	0.0001	0.9975	1.03596	0.172708	0.9984	6.425e-07	1	0.3026	0.9443
23.AGAP008909	BR8	3R	0.2249	0.0001	0.5976	0.0001	0.0385161	1	1.11e-16	1	0.9983	0.7621
24.AGAP009076	BR7	3R	0.009633	0.0583991	0.991	0.0582828	0.0587982	1	0	0.9999	0.5179	0.5837
25.AGAP009444	BR6	3R	0.9504	0.0001	0.429	0.0001	0.0226799	1	0.0001173	1	0.9993	0.7671
26.AGAP009572	BR6	3R	0.8702	0.0001	0.6199	0.0001	0.0247962	1	6.045e-07	1	0.9991	0.3706
27.AGAP009660	BR9	3R	0.4702	0.0001	0.4947	0.0001	0.0370414	0.9966	0	1	0.9991	0.2771
28.AGAP009701	BR8	3R	3.96e-11	0.0001	0.06689	0.0001	0.0278428	0.9959	0	1	0.007106	0.4266
29.AGAP009948	BR1	3R	0.9174	0.0001	0.9984	0.982388	30.8226	0.8739	1	1	1	0.998
30.AGAP010182	BR5	3R	4.074e-05	0.0001	0.2334	0.0001	0.0652925	0.9989	0	1	0.9994	0.6113
31.AGAP010423	BR4	3L	0.0001177	2.96471	0.01524	3.03332	0.381016	0.01321	0	1	6.649e-05	7.918e-05
32.AGAP011054	BR8	3L	9.424e-10	0.0001	0.4726	0.0001	0.0491422	0.9989	0	1	0.9992	0.4726
33.AGAP011060	BR2	3L	0.8572	0.0001	0.434	0.0001	0.0242596	1	0.01264	1	0.2723	0.4084
34.AGAP011362	BR5	3L	0.02755	0.368708	0.1672	0.366337	0.126405	0.9989	0	1	0.1067	0.1776
35.AGAP011515	BR8	3L	0.3561	0.0001	0.6914	0.0001	0.00606062	0.9961	0.001307	1	0.9963	0.2753
36.AGAP011630	BR7	3L	0.1397	0.0001	0.4274	0.0001	0.0889631	0.9975	0	1	0.9998	0.7329
37.AGAP011684	BR1	3L	0.09206	1.13338	0.1569	1.13386	0.370797	0.5933	0.001976	0.6054	0.5851	0.3147
38.AGAP012315	BR7	3L	0.02079	0.0001	0.009267	0.0001	0.202117	1	0	1	0.3018	0.4822
39.AGAP013199	BR7	2R	0.007069	0.370965	0.2621	0.3642	0.114491	1	9.992e-16	1	0.998	0.708
40.AGAP028116	BR5	3R	0.7763	0.127568	0.3413	0.124057	0.234978	1	3.693e-09	1	0.4426	0.8584
			5个基因TRM的ω>1,其中4/5是从XtoA

## Sheet: 工作表1
11.AGAP004901	BR1	2L	09.AGAP000627	X	0.8668	999	0.8668	0.0001	999	1	1	1	1	0.9945	0.92	0.0001	0.816	0.0001	0.00483239	1	1.87e-12	1	1.64e-05	0.88
37.AGAP011684	BR1	3L	13.AGAP000725	X	0.09206	1.13338	0.1569	1.13386	0.370797	0.5933	0.001976	0.6054	0.5851	0.3147	0.629	0.860357	0.995	0.0001	0.0387891	0.999	0.033	1	1	0.899
29.AGAP009948	BR1	3R	26.AGAP006895	2L	0.9174	0.0001	0.9984	0.982388	30.8226	0.8739	1	1	1	0.998	1	0.0001	1	0.0001	0.0001	1	1	1	1	0.999
33.AGAP011060	BR2	3L	15.AGAP000812	X	0.8572	0.0001	0.434	0.0001	0.0242596	1	0.01264	1	0.2723	0.4084	0.901	0.0001	0.862	0.0001	0.00302494	1	1	0.999	0.999	0.978
12.AGAP005098	BR4	2L	05.AGAP000260	X	0.3783	0.0001	0.992	0.0001	0.173295	0.9989	0.07704	1	1	0.8852	0.0285	0.0001	0.358	0.0001	0.178612	1	9.57e-09	0.0979	0.0876	0.0328
18.AGAP006891	BR4	2L	14.AGAP000794	X	0.1701	0.0001	0.1505	0.0001	0.0581289	0.9989	0	0.9186	0.3416	0.6257	0.0572	0.0001	0.566	0.0001	0.0136785	0.996	0	1	0.00819	0.566
05.AGAP001701	BR4	2R	16.AGAP000852	X	0.9999	0.0001	1	0.0001	0.00570945	1	0.3792	1	0.9991	0.6102	0.256	0.0001	0.998	0.0001	0.0110867	1	0.108	1	1	0.595
06.AGAP001767	BR4	2R	17.AGAP000935	X	2.053e-07	0.0844003	0.9675	0.105203	0.100547	0.9453	3.767e-11	1	0.07449	0.1365	0.318	0.0001	0.181	0.0001	0.0127007	1	3.99e-06	1	1	0.75
07.AGAP002069	BR4	2R	08.AGAP000591	X	0.05432	0.0984521	0.9328	0.101086	0.0939729	1	0	0.8836	0.001242	0.934	0.521	0.0001	0.803	0.0001	0.00282722	1	1	0.999	0.998	0.762
31.AGAP010423	BR4	3L	02.AGAP000099	X	0.0001177	2.96471	0.01524	3.03332	0.381016	0.01321	0	1	6.649e-05	7.918e-05	2.67e-13	0.0323035	0.896	0.0351454	0.0388796	0.996	0	1	1.27e-09	0.124
20.AGAP007024	BR5	2L	06.AGAP000498	X	0.625	0.0001	0.7304	0.0001	0.0118096	0.9984	0.01691	1	0.9997	0.4213	0.717	0.0001	0.598	0.0001	0.02285	1	1.38e-10	1	0.999	0.359
22.AGAP007630	BR5	2L	11.AGAP000669	X	0.7867	0.0001	0.9975	1.03596	0.172708	0.9984	6.425e-07	1	0.3026	0.9443	0.383	0.0001	0.997	0.0001	0.0202716	1	0.00733	0.688	0.0671	0.388
08.AGAP002346	BR5	2R	10.AGAP000655	X	1	0.617886	0.9953	1.00152	0.0001	1	0.999	0.9986	0.9986	0.9968	1	0.0001	1	0.0001	0.0001	1	0.999	0.999	0.999	0.997
34.AGAP011362	BR5	3L	40.AGAP028592	X	0.02755	0.368708	0.1672	0.366337	0.126405	0.9989	0	1	0.1067	0.1776	0.128	0.066493	0.578	0.0765772	0.146425	0.998	0	1	0.0197	0.156
30.AGAP010182	BR5	3R	04.AGAP000200	X	4.074e-05	0.0001	0.2334	0.0001	0.0652925	0.9989	0	1	0.9994	0.6113	0.0236	0.0001	0.328	0.0001	0.195329	0.98	0	1	0.999	0.58
40.AGAP028116	BR5	3R	19.AGAP000951	X	0.7763	0.127568	0.3413	0.124057	0.234978	1	3.693e-09	1	0.4426	0.8584	0.206	0.0001	0.723	0.0001	0.0147576	1	5.48e-06	1	0.998	0.834
14.AGAP005423	BR6	2L	32.AGAP008816	3R	0.366	0.0001	0.806	0.0001	0.00683316	0.9947	0.0001817	1	0.9975	0.2752	0.908	0.0001	0.573	0.0001	0.0132044	1	1.73e-08	1	0.999	0.674
09.AGAP003091	BR6	2R	31.AGAP008667	3R	0.03677	0.0001	0.9935	1.00149	0.0428928	0.9975	3.644e-06	1	0.9998	0.638	5.8e-06	0.0001	0.647	0.00069309	0.0295385	0.998	0	1	0.123	0.371
25.AGAP009444	BR6	3R	25.AGAP004723	2L	0.9504	0.0001	0.429	0.0001	0.0226799	1	0.0001173	1	0.9993	0.7671	0.188	0.831203	0.999	0.885623	0.0378856	0.999	0	1	0.999	0.589
26.AGAP009572	BR6	3R	07.AGAP000541	X	0.8702	0.0001	0.6199	0.0001	0.0247962	1	6.045e-07	1	0.9991	0.3706	0.287	0.795035	0.993	0.844545	0.0209163	0.997	0.000115	1	0.999	0.366
15.AGAP005558	BR7	2L	18.AGAP000935	X	0.0001755	0.10791	0.6689	0.107928	0.0626507	0.9872	0	1	1	0.6191	0.318	0.0001	0.181	0.0001	0.0127007	1	3.99e-06	1	1	0.75
16.AGAP005981	BR7	2L	01.AGAP000008	X	6.881e-05	6.39156	0.9835	1.14109	0.0495901	0.9939	0	0.9999	0.2149	0.2555	3.21e-05	0.0001	0.01	0.0001	0.0753316	0.999	0	1	0.208	0.493
03.AGAP001384	BR7	2R	30.AGAP008039	3R	1.036e-05	0.88469	0.9917	0.96345	0.0180446	0.998	2.422e-05	1	0.9989	0.6104	0.239	0.0001	0.507	0.0001	0.0616956	1	0	1	1	0.466
10.AGAP003106	BR7	2R	34.AGAP009791	3R	0.0005558	0.166506	0.1151	0.176117	0.0653671	0.9924	0	1	0.0001469	0.3128	0.0137	0.0001	0.315	0.0001	0.0391769	0.998	0	0.304	1.69e-06	0.00718
39.AGAP013199	BR7	2R	12.AGAP000721	X	0.007069	0.370965	0.2621	0.3642	0.114491	1	9.992e-16	1	0.998	0.708	1.24e-05	0.0001	0.983	1.13687	0.00580832	0.996	0.000127	0.997	0.997	0.692
36.AGAP011630	BR7	3L	23.AGAP003713	2R	0.1397	0.0001	0.4274	0.0001	0.0889631	0.9975	0	1	0.9998	0.7329	0.862	0.0001	0.545	0.0001	0.0561416	1	1.22e-15	1	0.999	0.533
38.AGAP012315	BR7	3L	20.AGAP001198	2R	0.02079	0.0001	0.009267	0.0001	0.202117	1	0	1	0.3018	0.4822	0.0494	0.0001	0.0537	0.0001	0.193612	1	0	0.499	0.416	0.178
24.AGAP009076	BR7	3R	22.AGAP002370	2R	0.009633	0.0583991	0.991	0.0582828	0.0587982	1	0	0.9999	0.5179	0.5837	0.000777	0.0001	0.191	0.0001	0.035862	0.998	0	1	0.998	0.715
13.AGAP005197	BR8	2L	03.AGAP000145	X	1	0.0001	0.9989	0.0001	0.00260349	1	0.01414	0.9987	0.9985	0.3513	0	0.0001	0.998	0.182774	0.117938	0.998	0	1	1	0.627
19.AGAP007020	BR8	2L	37.AGAP011824	3L	0.4661	0.0443997	0.9835	0.043845	0.0448369	1	0	0.9161	0.01203	0.04039	0.0468	0.0001	4.61e-05	0.0001	0.0157329	0.994	6.67e-14	1	0.998	0.524
21.AGAP007107	BR8	2L	35.AGAP010239	3R	1.931e-06	0.0001	0.2845	0.0001	0.0366935	0.9989	0	1	0.9988	0.5561	0.926	0.0001	0.725	0.0001	0.0109721	1	7.24e-06	0.997	0.998	0.504
02.AGAP001299	BR8	2R	36.AGAP011723	3L	0.000122	0.0001	0.7624	0.0001	0.0110219	0.998	0	1	0.3089	0.1186	0.456	0.0001	0.128	4.92144	0.0236219	1	0	1	0.996	0.092
04.AGAP001403	BR8	2R	38.AGAP012415	3L	0.003985	0.0001	0.274	0.0001	0.0526115	1	0	1	0.9983	0.7835	0.171	0.174603	0.693	0.173413	0.104999	1	0	1	1	0.792
32.AGAP011054	BR8	3L	28.AGAP007543	2L	9.424e-10	0.0001	0.4726	0.0001	0.0491422	0.9989	0	1	0.9992	0.4726	0.297	0.0001	0.359	0.0001	0.03938	1	0	1	0.000872	0.312
35.AGAP011515	BR8	3L	21.AGAP001676	2R	0.3561	0.0001	0.6914	0.0001	0.00606062	0.9961	0.001307	1	0.9963	0.2753	1	0.0001	1	0.0001	0.0001	1	0.995	0.998	0.998	0.99
23.AGAP008909	BR8	3R	39.AGAP012962	2R	0.2249	0.0001	0.5976	0.0001	0.0385161	1	1.11e-16	1	0.9983	0.7621	0.0908	0.0001	0.992	0.81625	0.0236837	0.998	0.0023	1	0.999	0.737
28.AGAP009701	BR8	3R	27.AGAP006997	2L	3.96e-11	0.0001	0.06689	0.0001	0.0278428	0.9959	0	1	0.007106	0.4266	3.26e-05	0.104554	0.899	0.0947871	0.0894915	1	0	1	0.913	0.308
01.AGAP000079	BR8	X	24.AGAP004718	2L	8.553e-07	0.0001	0.6341	0.0001	0.00540978	0.9972	4.935e-09	1	0.9986	0.3659	NA	NA	NA	NA	NA	NA	NA	NA	NA	NA
17.AGAP006104	BR9	2L	33.AGAP009128	3R	0.001351	0.0001	0.3759	0.0001	0.0280484	0.9989	1.11e-16	1	0.2143	0.654	0.54	0.299752	0.138	0.284328	0.0751627	0.949	0	1	0.0035	0.555
27.AGAP009660	BR9	3R	29.AGAP007722	2L	0.4702	0.0001	0.4947	0.0001	0.0370414	0.9966	0	1	0.9991	0.2771	0.0879	0.0001	0.707	0.0001	0.026757	1	0	1	0.998	0.127

## Sheet: Supplement
11	AGAP004901
37	AGAP011684
29	AGAP009948
33	AGAP011060
12	AGAP005098
18	AGAP006891
5	AGAP001701
6	AGAP001767
7	AGAP002069
31	AGAP010423
20	AGAP007024
22	AGAP007630
8	AGAP002346
34	AGAP011362
30	AGAP010182
40	AGAP028116
14	AGAP005423
9	AGAP003091
25	AGAP009444
26	AGAP009572
15	AGAP005558
16	AGAP005981
3	AGAP001384
10	AGAP003106
39	AGAP013199
36	AGAP011630
38	AGAP012315
24	AGAP009076
13	AGAP005197
19	AGAP007020
21	AGAP007107
2	AGAP001299
4	AGAP001403
32	AGAP011054
35	AGAP011515
23	AGAP008909
28	AGAP009701
1	AGAP000079
17	AGAP006104
27	AGAP009660
